# Supplementary material for: Dr.Nod: computational framework for discovery of regulatory non-coding drivers in tissue-matched distal regulatory elements
Source: Nucleic Acids Res. 2023 Jan 10;51(4):e23. doi: 10.1093/nar/gkac1251 (PMC9976879; doi:10.1093/nar/gkac1251)
Supplement: gkac1251_Supplemental_Files [file gkac1251_supplemental_files.zip]

Archive with 6 entries (6 files):
- SupplementaryMaterials_revised2.pdf
- SupplementaryTable1.xlsx
- SupplementaryTable2.xlsx
- SupplementaryTable3.pdf
- SupplementaryTable4.xlsx
- SupplementaryTable5.xlsx
