# Supplementary material for: Dr.Nod: computational framework for discovery of regulatory non-coding drivers in tissue-matched distal regulatory elements
Source: Nucleic Acids Res. 2023 Jan 10;51(4):e23. doi: 10.1093/nar/gkac1251 (PMC9976879; doi:10.1093/nar/gkac1251)
Supplement: gkac1251_Supplemental_Files [file gkac1251_supplemental_files.zip › SupplementaryTable1.xlsx]

## Sheet: tissues
iTissue	tissuePrint	biosampleABC	tissuePrognostic	nSamplesWGS	nSamplesWGSandRNA	PCAWG_projects	nUniqueEnhancers	nEnhancerGenePairs	nUsedGenes	nDriverUpregulatedGenes	nDriverDownregulatedGenes	nCandidates	nCandidates_CDG_observed	nCandidates_CDG_expected	enrichmentCDG	pFisherCDG
1	Blood	Karpas-422	lymphoma	197	173	PCAWG_CLLE_ES|PCAWG_DLBC_US|PCAWG_MALY_DE	22249	47492	11682	72	14	86	23	6.22804	3.69297	2.61111e-08
2	Brain	SK-N-SH-ENCODE	glioma	287	46	PCAWG_GBM_US|PCAWG_LGG_US|PCAWG_PBCA_DE	22460	44258	11785	4	1	5	1	0.374204	2.67234	0.322277
3	Breast	mammary_epithelial_cell-Roadmap	breast cancer	211	91	PCAWG_BRCA_EU|PCAWG_BRCA_UK|PCAWG_BRCA_US	23228	47895	12124	14	1	15	4	1.11349	3.5923	0.0212613
4	Colorectal	LoVo	colorectal cancer	42	41	PCAWG_COAD_US|PCAWG_READ_US	22932	51951	12287	5	1	6	3	0.450232	6.66323	0.00708998
5	Liver	HepG2	liver cancer	332	116	PCAWG_LICA_FR|PCAWG_LIHC_US|PCAWG_LINC_JP|PCAWG_LIRI_JP	23671	50598	12193	7	0	7	3	0.50693	5.91797	0.0106198
6	Lung	IMR90-Roadmap	lung cancer	84	84	PCAWG_LUAD_US|PCAWG_LUSC_US	22932	46919	12117	9	1	10	3	0.751011	3.99462	0.0339833
7	Ovary	ovary-Roadmap	ovarian cancer	110	89	PCAWG_OV_AU|PCAWG_OV_US	22396	50379	12340	6	0	6	1	0.442464	2.26007	0.368542
8	Pancreas	pancreas-Roadmap	pancreatic cancer	312	75	PCAWG_PACA_AU|PCAWG_PACA_CA|PCAWG_PAEN_AU|PCAWG_PAEN_IT	23217	51426	12337	3	0	3	1	0.221529	4.51409	0.205588
9	Pan-cancer wo Blood			1378	542				15725	48	4	52	16	3.42258	4.67484	1.20276e-07
10	Pan-cancer			1575	715				16464	120	18	138	39	8.87646	4.39364	1.29125e-15

## Sheet: PCAWG projects
PROJECT_SAVE_NAME	PROJECT_CODE	SOURCE	SEQUENCING_TYPE	TISSUE
PCAWG_CLLE_ES	CLLE-ES	ICGC	WGS	blood
PCAWG_DLBC_US	DLBC-US	TCGA	WGS	blood
PCAWG_MALY_DE	MALY-DE	ICGC	WGS	blood
PCAWG_GBM_US	GBM-US	TCGA	WGS	brain
PCAWG_LGG_US	LGG-US	TCGA	WGS	brain
PCAWG_PBCA_DE	PBCA-DE	ICGC	WGS	brain
PCAWG_BRCA_EU	BRCA-EU	ICGC	WGS	breast
PCAWG_BRCA_UK	BRCA-UK	ICGC	WGS	breast
PCAWG_BRCA_US	BRCA-US	TCGA	WGS	breast
PCAWG_COAD_US	COAD-US	TCGA	WGS	colorectal
PCAWG_READ_US	READ-US	TCGA	WGS	colorectal
PCAWG_LICA_FR	LICA-FR	ICGC	WGS	liver
PCAWG_LIHC_US	LIHC-US	TCGA	WGS	liver
PCAWG_LINC_JP	LINC-JP	ICGC	WGS	liver
PCAWG_LIRI_JP	LIRI-JP	ICGC	WGS	liver
PCAWG_LUAD_US	LUAD-US	TCGA	WGS	lung
PCAWG_LUSC_US	LUSC-US	TCGA	WGS	lung
PCAWG_OV_AU	OV-AU	ICGC	WGS	ovary
PCAWG_OV_US	OV-US	TCGA	WGS	ovary
PCAWG_PACA_AU	PACA-AU	ICGC	WGS	pancreas
PCAWG_PACA_CA	PACA-CA	ICGC	WGS	pancreas
PCAWG_PAEN_AU	PAEN-AU	ICGC	WGS	pancreas
PCAWG_PAEN_IT	PAEN-IT	ICGC	WGS	pancreas
