# Supplementary material for: Dr.Nod: computational framework for discovery of regulatory non-coding drivers in tissue-matched distal regulatory elements
Source: Nucleic Acids Res. 2023 Jan 10;51(4):e23. doi: 10.1093/nar/gkac1251 (PMC9976879; doi:10.1093/nar/gkac1251)
Supplement: gkac1251_Supplemental_Files [file gkac1251_supplemental_files.zip › SupplementaryTable2.xlsx]

## Sheet: solid
general information about the gene						tissue-matched regulatory driver candidate information															cancer driver gene annotation (coding cancer drivers)			tissue-matched survival-prognostic information from The Human Protein Atlas			tissue-matched evidence from unbiased literature search		tissue-matched DepMap Achilles dependency score data		FunSeq2 predictions of TFBS alteration: disruption of a TFBS motif (TFBS break) or creation of de novo TFBS motif (TFBS gain)
				ENCODE/ENSEMBL gene id		tissue of the regulatory driver candidate	is upregulated	p-value pM	p-value pE	combined q-value	size-effect of pM	size-effect of pE	number of mutated samples in the non-coding regulatory space of the gene	number of high-CADD-mutated samples in the non-coding regulatory space	number of high-CADD-mutated samples in the non-coding regulatory space that have RNA-seq data available	number of all mutations in the non-coding regulatory space of the gene	number of high-CADD mutations in the non-coding regulatory space of the gene	percentage of high-CADD regulatory mutations that are in promoter of the gene	percentage of high-CADD regulatory mutations that are > 20kbp distant from the TSS of the gene	percentage of high-CADD regulatory mutations that are closer to a TSS of different than this gene	is CGC or PCAWG coding cancer driver gene	is CGC oncogene (pan-cancer)	is CGC tumour-suppressor gene (pan-cancer)	F=favourable, U=unfavourable, *=p<0.05, **=p<0.01, ***=p<0.001	log-rank p-value between samples with high vs. low expression	1 = favourable prognosis for highly expressed, 0 = unfavourable prognosis for highly expressed	evidecen as oncogene | 0=no evidence, 1=very weak, 2=weak, 3=strong, 4=very strong	evidecen as tumour-suppressor gene | 0=no evidence, 1=very weak, 2=weak, 3=strong, 4=very strong	average dependency score values across tissue-matched cell lines	percentage of tissue-matched cell lines dependent on the gene (dependency score > 0.5)	number of regulatory mutations with FunSeq2 annotation	percentage or regulatory mutations that are predicted to create TFBS break or gain	percentage or regulatory mutations that are predicted to create TFBS break	percentage or regulatory mutations that are predicted to create TFBS gain	number of samples with regulatory mutations with FunSeq2 annotation	percentage of mutated samples that are predicted to create a TFBS break or gain	percentage of mutated samples that are predicted to create a TFBS break	percentage of mutated samples that are predicted to create a TFBS gain
chromosome	start	end	geneSymbol	geneNameGencode	strand	tissue	confidence	isUP	pM	pE	q	sizeEffectM	sizeEffectE	nMutSamples	nMutSamplesHighCADD	nMutSamplesHighCADD_hasRNA	nMutations	nMutationsHighCADD	pMutationsHighCADD_promoter	pMutationsHighCADD_distant	pMutationsHighCADD_closerToAnotherTSS	isDriver	isONCOGENE	isTSG	typePrognostic	pValuePrognostic	isFavorable	literatureEvidenceOncogene	literatureEvidenceTSG	DepMap_meanDependencyTissueMatched	DepMap_pDependentTissueMatched	FunSeq2_nMut	FunSeq2_pMutTFBS	FunSeq2_pMutTFBS_break	FunSeq2_pMutTFBS_gain	FunSeq2_nMutSamples	FunSeq2_pMutSamplesTFBS	FunSeq2_pMutSamplesTFBS_break	FunSeq2_pMutSamplesTFBS_gain	index
chr11	125825691	125933230	CDON	ENSG00000064309.10	-	Brain		TRUE	0.02633	0.00142597	0.0516769	4.73482	1.02954	3	3	2	4	4	0	0	0	FALSE	FALSE	FALSE		0.1099	1	0	0	0.0342476	0	4	25	25	0	3	33.3333	33.3333	0	1
chr1	19578033	19586622	MRTO4	ENSG00000053372.4	+	Brain	low confidence due to low sizeEffectE	TRUE	0.00369051	0.0478579	0.0523638	22.5659	0.430072	2	2	2	2	2	100	0	0	FALSE	FALSE	FALSE		0.4115	1	0	0	0.873156	93.75	2	50	50	0	2	50	50	0
chr11	30344598	30359774	ARL14EP	ENSG00000152219.4	+	Brain		TRUE	0.0361329	0.00316124	0.0523638	6.73657	0.469481	2	2	2	3	3	0	100	100	FALSE	FALSE	FALSE		0.1673	1	1	0	0.0385453	0	3	33.3333	33.3333	0	2	50	50	0	1
chr6	35436185	35438562	RPL10A	ENSG00000198755.6	+	Brain		TRUE	0.0298184	0.00900661	0.0609293	7.4877	0.641127	3	2	2	3	2	0	100	100	FALSE	FALSE	FALSE	F*	0.03397	1	2	0	0.99939	100	3	33.3333	33.3333	0	3	33.3333	33.3333	0	1
chrX	70338406	70362303	MED12	ENSG00000184634.11	+	Brain		FALSE	0.0122021	0.0271688	0.0612455	6.36327	-0.709215	3	3	2	3	3	33.3333	66.6667	66.6667	TRUE	FALSE	TRUE	F**	0.006888	1	0	2	0.381143	38.0952	3	0	0	0	3	0	0	0	1
chr20	45313004	45318418	TP53RK	ENSG00000172315.5	-	Breast		TRUE	0.00845279	3.44238e-05	0.000609456	7.28889	0.64502	4	3	2	5	3	33.3333	33.3333	33.3333	FALSE	FALSE	FALSE		0.09453	0	3	0	0.923246	100	5	80	60	20	4	75	50	25	1
chr5	180649499	180662809	TRIM41	ENSG00000146063.14	+	Breast		TRUE	0.000671478	0.00237285	0.00221405	4.86439	0.468233	15	7	4	18	7	0	28.5714	71.4286	FALSE	FALSE	FALSE		0.1131	1	1	0	0.118576	2.43902	18	27.7778	11.1111	16.6667	15	26.6667	13.3333	20
chr17	58677544	58741849	PPM1D	ENSG00000170836.7	+	Breast		TRUE	0.028338	8.74877e-05	0.00295446	2.94853	1.34976	10	5	2	11	5	20	80	80	TRUE	TRUE	FALSE		0.1483	0	4	0	0.118819	7.5	11	18.1818	9.09091	9.09091	10	20	10	10	1
chr1	161719548	161727028	DUSP12	ENSG00000081721.7	+	Breast		TRUE	0.00244988	0.00269626	0.0059271	7.23403	0.550122	9	4	3	10	4	50	25	50	FALSE	FALSE	FALSE	U*	0.03506	0	1	0	0.0960328	0	10	30	30	0	9	22.2222	22.2222	0	1
chr9	125026882	125085743	MRRF	ENSG00000148187.13	+	Breast		TRUE	0.00471743	0.00360735	0.0116146	6.00777	0.577072	6	4	2	6	4	50	25	50	FALSE	FALSE	FALSE		0.08382	0	0	0	0.0620633	2.43902	6	50	16.6667	33.3333	6	33.3333	16.6667	33.3333	1
chr19	14202500	14228896	PRKACA	ENSG00000072062.9	-	Breast		TRUE	0.0379055	0.000762744	0.015567	3.18716	0.5817	8	4	2	8	4	25	75	75	TRUE	TRUE	FALSE		0.1083	1	3	0	0.109367	2.43902	8	37.5	37.5	12.5	8	25	25	12.5	1
chr2	113403434	113421404	SLC20A1	ENSG00000144136.6	+	Breast		TRUE	0.030238	0.00102788	0.0156397	3.4297	0.504824	7	4	4	7	4	25	50	75	FALSE	FALSE	FALSE		0.1811	0	3	0	0.302382	17.0732	7	57.1429	28.5714	28.5714	7	42.8571	28.5714	28.5714	1
chr5	180274611	180288286	ZFP62	ENSG00000196670.9	-	Breast	low confidence due to shared regulatory mutations with TRIM41 and low sizeEffectE	TRUE	0.00253975	0.0348972	0.0340674	5.4002	0.334806	12	5	3	13	5	0	100	100	FALSE	FALSE	FALSE	U*	0.02767	0	0	0	0.0352069	0	13	30.7692	15.3846	15.3846	12	25	16.6667	16.6667
chr1	149895209	149900236	SF3B4	ENSG00000143368.9	-	Breast	low confidence due to low sizeEffectE	FALSE	0.00264984	0.0381329	0.034817	3.81184	-0.423178	13	7	5	14	7	0	100	100	FALSE	FALSE	FALSE		0.2427	0	0	1	0.994227	100	14	35.7143	35.7143	7.14286	13	30.7692	30.7692	7.69231
chr1	154947129	154951725	CKS1B	ENSG00000173207.8	+	Breast		TRUE	0.0335063	0.00487133	0.0451435	3.31797	0.649762	4	4	3	8	6	16.6667	0	66.6667	FALSE	FALSE	FALSE	U*	0.01065	0	3	0	0.442452	39.0244	8	50	25	25	4	75	50	25	1
chr7	47735328	48019178	HUS1	ENSG00000136273.7	-	Breast	low confidence due to low sizeEffectE	TRUE	0.0420232	0.0117221	0.0901951	3.92183	0.369231	5	3	3	5	3	0	100	100	TRUE	FALSE	FALSE		0.1872	0	3	0	0.459726	43.9024	5	20	20	0	5	20	20	0
chr8	145649000	145653931	VPS28	ENSG00000160948.9	-	Breast		TRUE	0.0389912	0.0128625	0.0901951	6.45402	0.652578	7	2	2	7	2	50	50	50	FALSE	FALSE	FALSE	U*	0.02872	0	3	0	0.990125	100	7	42.8571	42.8571	0	7	42.8571	42.8571	0	1
chr17	48939584	48945339	TOB1	ENSG00000141232.4	-	Breast		TRUE	0.0199829	0.0259722	0.0903558	3.23864	0.757805	7	5	3	7	5	20	60	80	TRUE	FALSE	FALSE		0.3463	0	3	3	0.0613096	2.43902	7	14.2857	14.2857	0	7	14.2857	14.2857	0	1
chr13	41885341	41951166	NAA16	ENSG00000172766.14	+	Breast	low confidence due to low sizeEffectE	TRUE	0.029018	0.0283909	0.110556	2.92949	0.342109	8	5	3	8	5	0	100	100	FALSE	FALSE	FALSE	U*	0.02089	0	0	0	0.0808676	0	8	50	37.5	12.5	8	50	37.5	12.5
chr8	77593454	77779521	ZFHX4	ENSG00000091656.11	+	Breast		TRUE	0.0188983	0.0449472	0.111005	3.97734	0.835184	8	4	3	9	4	0	100	100	FALSE	FALSE	FALSE		0.1996	0	1	0	0.137396	10	9	11.1111	11.1111	0	8	12.5	12.5	0	1
chr6	30710976	30712331	IER3	ENSG00000137331.11	-	Colorectal		TRUE	0.0309013	4.39951e-06	0.000358818	7.26742	1.17611	2	2	2	2	2	0	0	100	FALSE	FALSE	FALSE		0.1216	1	3	0	0.192327	11.3636	2	100	50	100	2	100	50	100	1
chr20	18548064	18550207	LINC00493	ENSG00000232388.2	+	Colorectal		TRUE	0.0011094	0.00266216	0.00318377	41.288	0.530625	2	2	2	10	5	80	0	80	FALSE	FALSE	FALSE				0	0			10	40	40	0	2	200	200	0	1
chr18	22641890	22932154	ZNF521	ENSG00000198795.6	-	Colorectal		TRUE	0.0190675	0.000525182	0.0039341	5.25796	1.12918	4	3	3	4	3	0	100	33.3333	TRUE	TRUE	FALSE		0.2049	1	2	0	0.0303157	0	4	25	25	0	4	25	25	0	1
chr8	42128820	42189973	IKBKB	ENSG00000104365.9	+	Colorectal		TRUE	0.00576887	0.00598584	0.0101866	17.7287	0.435019	2	2	2	2	2	0	100	100	TRUE	TRUE	FALSE		0.1311	0	3	1	0.0988166	4.54545	2	100	100	0	2	100	100	0	1
chr18	19192228	19210417	SNRPD1	ENSG00000167088.6	+	Colorectal		TRUE	0.0222953	0.0450887	0.0517144	8.68029	0.434641	2	2	2	2	2	0	50	100	FALSE	FALSE	FALSE		0.07854	1	2	0	0.978783	97.7273	2	50	50	0	2	50	50	0	1
chr3	105374305	105588396	CBLB	ENSG00000114423.14	-	Colorectal		FALSE	0.0457816	0.0432779	0.0616062	5.8436	-0.702238	3	2	2	3	2	0	50	50	TRUE	FALSE	TRUE	F*	0.01724	1	0	1	0.0454476	0	3	33.3333	33.3333	0	3	33.3333	33.3333	0	1
chr7	148504475	148581413	EZH2	ENSG00000106462.6	-	Liver		TRUE	0.000182504	0.000252312	0.00018649	7.45744	0.820543	10	6	4	11	7	0	100	100	TRUE	TRUE	TRUE	U***	2.105e-06	0	4	0	0.057653	0	11	27.2727	27.2727	0	10	30	30	0	1
chr12	125261402	125367214	SCARB1	ENSG00000073060.11	-	Liver		TRUE	0.00821993	0.000542948	0.0021244	4.08083	0.849602	12	5	4	12	5	0	100	80	FALSE	FALSE	FALSE	U***	1.831e-05	0	2	0	0.0784945	0	12	16.6667	16.6667	0	12	16.6667	16.6667	0	1
chr19	45971253	45978437	FOSB	ENSG00000125740.9	+	Liver		TRUE	0.00833093	0.00480495	0.0104277	3.47191	1.73181	12	6	2	12	6	0	0	0	FALSE	FALSE	FALSE	F**	0.001298	1	3	3	0.12381	0	12	50	25	25	12	50	25	25	1
chr8	57124245	57131357	CHCHD7	ENSG00000170791.13	+	Liver	low confidence due to low sizeEffectE	TRUE	0.00154639	0.0439287	0.0132105	8.24324	0.374035	5	4	3	5	4	0	0	100	TRUE	FALSE	FALSE		0.05038	0	0	0	0.0257016	0	5	40	40	0	5	40	40	0
chr3	169490619	169507504	MYNN	ENSG00000085274.11	+	Liver		TRUE	0.0167287	0.0252811	0.0475083	3.40541	0.444969	12	5	2	13	6	0	0	0	FALSE	FALSE	FALSE	U*	0.03086	0	0	0	0.0309943	0	13	30.7692	23.0769	15.3846	12	25	25	16.6667	1
chr14	92432335	92507240	TRIP11	ENSG00000100815.8	-	Liver		TRUE	0.0274743	0.020277	0.0563604	4.65834	0.493902	4	3	3	4	3	66.6667	0	0	TRUE	FALSE	FALSE	U**	0.003491	0	1	0	0.0997268	0	4	75	75	0	4	50	50	0	1
chr9	35099888	35103154	STOML2	ENSG00000165283.11	-	Liver		TRUE	0.0496813	0.0152337	0.0669694	2.92062	0.507673	7	4	3	7	4	0	0	100	FALSE	FALSE	FALSE	U***	0.0004768	0	3	0	0.143105	4.54545	7	28.5714	14.2857	28.5714	7	28.5714	14.2857	28.5714	1
chr17	8023908	8027410	HES7	ENSG00000179111.4	-	Lung		TRUE	0.000840676	4.11631e-07	2.22444e-05	3.5821	1.68963	13	9	9	14	9	0	100	100	FALSE	FALSE	FALSE		0.2844	0	2	0	0.155132	5.26316	14	28.5714	14.2857	14.2857	13	23.0769	7.69231	15.3846
chr14	76116134	76127532	C14orf1	ENSG00000133935.6	-	Lung	low confidence due to low sizeEffectE	TRUE	0.00370977	0.00500357	0.042437	4.86435	0.419003	7	5	5	7	5	40	60	60	FALSE	FALSE	FALSE				0	0			7	14.2857	14.2857	0	7	14.2857	14.2857	0
chr17	7999218	8022365	ALOXE3	ENSG00000179148.5	-	Lung	low confidence due to shared regulatory mutations with HES7	TRUE	0.000840676	0.0244746	0.042437	3.5821	0.822613	13	9	9	14	9	0	100	100	FALSE	FALSE	FALSE	U***	0.0003556	0	1	0	0.0855674	0	14	28.5714	14.2857	14.2857	13	23.0769	7.69231	15.3846
chr16	67691415	67694713	ACD	ENSG00000102977.9	-	Lung		TRUE	0.0296987	0.00114735	0.0567107	4.47653	0.58849	3	3	3	3	3	33.3333	66.6667	66.6667	FALSE	FALSE	FALSE	U*	0.01499	0	3	0	0.362625	23.7705	3	33.3333	33.3333	0	3	33.3333	33.3333	0	1
chr3	98239976	98312567	CPOX	ENSG00000080819.2	-	Lung	overestimated pM?	TRUE	0.0435324	0.000793656	0.0567107	6.04755	0.65018	7	2	2	8	2	50	50	50	FALSE	FALSE	FALSE		0.0714	1	0	0	0.682142	80.3279	8	37.5	37.5	12.5	7	42.8571	42.8571	14.2857
chr11	69455855	69469242	CCND1	ENSG00000110092.3	+	Lung		TRUE	0.0237783	0.00234095	0.0771108	2.6747	0.856635	11	6	6	13	7	0	14.2857	14.2857	TRUE	TRUE	FALSE	U*	0.02528	0	4	0	0.701898	71.0526	13	46.1538	46.1538	0	11	45.4545	45.4545	0	1
chr17	57697219	57773671	CLTC	ENSG00000141367.7	+	Lung	overestimated pM?	FALSE	0.0190808	0.00490353	0.0950104	5.32158	-0.582906	10	3	3	10	3	66.6667	0	0	TRUE	FALSE	TRUE		0.1111	0	0	0	0.965202	100	10	50	40	10	10	40	40	10
chr3	149235022	149454501	WWTR1	ENSG00000018408.10	-	Lung		TRUE	0.0379611	0.00275462	0.0950104	2.67952	0.604974	5	5	5	5	5	0	40	20	TRUE	TRUE	FALSE		0.2217	1	4	0	0.616678	64.2202	5	0	0	0	5	0	0	0	1
chr5	108063526	108063961	LINC01023	ENSG00000272523.1	-	Lung		TRUE	0.0367082	0.00429179	0.119677	4.11284	0.77459	3	3	3	4	3	0	100	100	FALSE	FALSE	FALSE				0	0			4	75	75	25	3	66.6667	66.6667	33.3333	1
chr10	75668935	75677255	PLAU	ENSG00000122861.11	+	Lung		TRUE	0.0419822	0.00461757	0.135174	2.60437	0.91428	9	5	5	9	5	0	20	40	FALSE	FALSE	FALSE	U***	0.0004036	0	4	0	0.0460015	0	9	11.1111	11.1111	0	9	11.1111	11.1111	0	1
chr5	70883115	70954531	MCCC2	ENSG00000131844.11	+	Ovary		TRUE	0.0496154	3.75014e-07	0.000302575	5.62691	1.32149	3	2	2	3	2	0	50	50	FALSE	FALSE	FALSE		0.05392	0	1	0	0.0483028	0	3	33.3333	0	33.3333	3	33.3333	0	33.3333	1
chr6	28953980	28955261	HCG15	ENSG00000227214.2	+	Ovary	overestimated pM?	TRUE	0.00214988	0.00483836	0.028058	11.9134	0.844748	7	3	3	10	3	0	66.6667	66.6667	FALSE	FALSE	FALSE				0	0			10	20	10	10	7	28.5714	14.2857	14.2857
chr17	27030215	27038872	PROCA1	ENSG00000167525.9	-	Ovary		TRUE	0.0105724	0.00171867	0.0374569	6.67699	0.82665	5	3	3	5	3	0	33.3333	100	FALSE	FALSE	FALSE		0.1101	1	0	0	0.302544	16.129	5	20	20	0	5	20	20	0	1
chr16	75262928	75301951	BCAR1	ENSG00000050820.12	-	Ovary		TRUE	0.0198131	0.00352627	0.0798409	5.25985	0.666971	5	3	2	5	3	0	33.3333	0	FALSE	FALSE	FALSE	U*	0.03491	0	3	0	0.715594	78.7234	5	60	60	20	5	60	60	20	1
chr10	43008958	43048270	ZNF37BP	ENSG00000234420.3	-	Ovary		TRUE	0.0172134	0.0123751	0.108876	5.55232	0.645576	7	3	2	8	3	0	100	100	FALSE	FALSE	FALSE				0	0			8	50	25	25	7	42.8571	28.5714	28.5714	1
chr1	23884409	23886285	ID3	ENSG00000117318.8	-	Ovary		TRUE	0.0394293	0.0130451	0.148157	3.12532	1.01978	4	4	3	4	4	25	0	0	TRUE	FALSE	TRUE	U**	0.006467	0	3	0	0.0639018	0	4	25	25	25	4	25	25	25	1
chr14	20811741	20826064	PARP2	ENSG00000129484.9	+	Pancreas		TRUE	0.0130966	3.56906e-05	0.00155806	4.45968	0.560579	7	4	2	7	4	0	50	100	FALSE	FALSE	FALSE	F*	0.01443	1	3	0	0.0190899	0	7	28.5714	14.2857	14.2857	7	28.5714	14.2857	14.2857
chr17	79632066	79633665	OXLD1	ENSG00000204237.4	-	Pancreas		TRUE	0.00129935	0.00223089	0.00426513	8.64574	0.585866	4	4	2	5	5	0	100	100	FALSE	FALSE	FALSE	F*	0.01217	1	0	0	0.0984093	0	5	0	0	0	4	0	0	0	1
chr14	20779527	20801471	CCNB1IP1	ENSG00000100814.13	-	Pancreas	low confidence due to shared regulatory mutations with PARP2 and low sizeEffectE	TRUE	0.0218527	0.0206399	0.0792163	3.81039	0.379906	8	4	2	8	4	0	50	100	TRUE	FALSE	TRUE	F*	0.0487	1	0	0	0.102452	0	8	37.5	25	12.5	8	37.5	25	12.5

## Sheet: blood
general information about the gene						tissue-matched regulatory driver candidate information																cancer driver gene annotation (coding cancer drivers)			tissue-matched DepMap Achilles dependency score data
				ENCODE/ENSEMBL gene id		tissue of the regulatory driver candidate		is upregulated	p-value pM	p-value pE	combined FDR	size-effect of pM	size-effect of pE	number of mutated samples in the non-coding regulatory space of the gene	number of high-CADD-mutated samples in the non-coding regulatory space	number of high-CADD-mutated samples in the non-coding regulatory space that have RNA-seq data available	number of all mutations in the non-coding regulatory space of the gene	number of high-CADD mutations in the non-coding regulatory space of the gene	percentage of high-CADD regulatory mutations that are in promoter of the gene	percentage of high-CADD regulatory mutations that are > 20kbp distant from the TSS of the gene	percentage of high-CADD regulatory mutations that are closer to a TSS of different than this gene	is CGC or PCAWG coding cancer driver gene	is CGC oncogene (pan-cancer)	is CGC tumour-suppressor gene (pan-cancer)	average dependency score values across tissue-matched cell lines	percentage of tissue-matched cell lines dependent on the gene (dependency score > 0.5)
chromosome	pos0	pos1	geneSymbol	geneNameGencode	strand	tissue	confidence	isUP	pM	pE	FDR	sizeEffectM	sizeEffectE	nMutSamples	nMutSamplesHighCADD	nMutSamplesHighCADD_hasRNA	nMutations	nMutationsHighCADD	pMutationsHighCADD_promoter	pMutationsHighCADD_distant	pMutationsHighCADD_closerToAnotherTSS	isDriver	isONCOGENE	isTSG	DepMap_meanDependencyTissueMatched	DepMap_pDependentTissueMatched	index
chr7	5566782	5603415	ACTB	ENSG00000075624.9	-	Blood	low confidence due to shared regulatory mutations	TRUE	0.0476984	0.00831469	0.0358259	2.95168	0.749571	14	4	4	24	4	75	0	0	TRUE	FALSE	FALSE	0.663014	72.7273	77
chr12	8754762	8765467	AICDA	ENSG00000111732.6	-	Blood	overestimated pM?	TRUE	1.51343e-07	0.00676601	5.67654e-06	26.2461	1.31459	10	6	6	29	10	0	0	0	FALSE	FALSE	FALSE	0.040414	0	41
chr19	50431959	50437192	ATF5	ENSG00000169136.4	+	Blood	low confidence due to shared regulatory mutations	TRUE	0.000884309	0.00249891	0.00127539	5.48154	0.959535	6	6	5	9	6	0	0	66.6667	FALSE	FALSE	FALSE	0.188925	12.1212	57
chr4	666225	668127	ATP5I	ENSG00000169020.5	-	Blood	low confidence due to shared regulatory mutations	TRUE	0.0234828	0.0134936	0.0323252	8.5207	1.03171	20	2	2	51	2	0	100	100	FALSE	FALSE	FALSE			75
chr12	24964295	25102393	BCAT1	ENSG00000060982.10	-	Blood	overestimated pM? And low confidence due to shared regulatory mutations	TRUE	4.55641e-09	0.00290339	2.4296e-07	22.1393	0.858203	26	8	7	62	11	0	90.9091	90.9091	FALSE	FALSE	FALSE	0.0421446	0	36
chr2	60678302	60780702	BCL11A	ENSG00000119866.16	-	Blood		FALSE	1.11022e-16	8.34231e-05	2.58359e-14	8.2632	-0.516751	30	27	27	63	55	1.81818	1.81818	1.81818	TRUE	TRUE	FALSE	0.176349	13.6364	20
chr2	111876955	111926024	BCL2L11	ENSG00000153094.17	+	Blood	low confidence due to low sizeEffectE	TRUE	8.1679e-06	0.0328555	0.000280589	5.3695	0.419228	15	11	11	111	37	5.40541	5.40541	5.40541	FALSE	FALSE	FALSE	0.0565262	0	53
chr3	187439165	187463515	BCL6	ENSG00000113916.13	-	Blood		TRUE	0	2.52328e-05	0	6.73986	0.600021	75	44	43	508	217	0	5.52995	5.52995	TRUE	TRUE	FALSE	0.531694	51.6129	14
chr12	122457328	122499948	BCL7A	ENSG00000110987.4	+	Blood	low confidence due to shared regulatory mutations and low sizeEffectE	TRUE	0	0.0449114	0	14.1214	0.282398	56	42	41	235	119	0	0	0	TRUE	FALSE	FALSE	0.089729	0	4
chr14	105675623	105781926	BRF1	ENSG00000185024.11	-	Blood	low confidence due to shared regulatory mutations and low sizeEffectE	FALSE	0	0.00306246	0	2.13081	-0.15466	180	120	111	7733	425	0	100	100	FALSE	FALSE	FALSE	0.875185	93.75	8
chr12	25146358	25150453	C12orf77	ENSG00000226397.3	-	Blood	overestimated pM?	TRUE	1.68605e-07	1.72954e-05	7.79798e-08	11.1117	1.16521	31	9	8	74	13	0	84.6154	100	FALSE	FALSE	FALSE			34
chr14	58466453	58764857	C14orf37	ENSG00000139971.11	-	Blood		TRUE	0.00728886	1.28231e-14	3.1227e-11	15.8472	2.49543	5	2	2	7	2	0	100	100	FALSE	FALSE	FALSE			27
chr8	128698588	128746213	CASC11	ENSG00000249375.3	-	Blood	low confidence due to shared regulatory mutations	TRUE	0	1.82027e-10	0	18.4825	3.60788	42	28	26	295	133	0	0.75188	100	FALSE	FALSE	FALSE			17
chr5	149781200	149792492	CD74	ENSG00000019582.10	-	Blood	low confidence due to low sizeEffectE	TRUE	0.0010528	0.0248997	0.00708695	4.49307	0.353586	30	7	6	84	8	0	25	25	TRUE	TRUE	FALSE	0.0248179	0	61
chr14	105331617	105363107	CEP170B	ENSG00000099814.11	+	Blood		TRUE	0	0.000160444	0	8.10574	0.799605	180	120	111	7734	425	0	100	100	FALSE	FALSE	FALSE	0.0750189	0	7
chr15	65488337	65503826	CILP	ENSG00000138615.4	-	Blood		TRUE	5.08441e-08	9.91443e-05	1.16052e-07	118.636	2.48051	9	4	4	10	4	0	100	100	FALSE	FALSE	FALSE	0.0283168	0	35
chr2	136871919	136875735	CXCR4	ENSG00000121966.6	-	Blood		FALSE	0	0.0002396	0	20.6217	-1.01415	45	35	31	184	109	6.42202	0	0	TRUE	TRUE	FALSE	0.0211807	0	12
chr18	47808713	47814674	CXXC1	ENSG00000154832.10	-	Blood		TRUE	0.0265742	0.00153862	0.00938423	7.96736	0.53298	5	2	2	5	2	0	100	0	FALSE	FALSE	FALSE	0.450194	39.3939	64
chr7	50526134	50633154	DDC	ENSG00000132437.13	-	Blood		TRUE	0.00574389	0.0337103	0.0245718	3.74226	1.03934	18	6	5	36	10	0	100	100	FALSE	FALSE	FALSE	0.0566575	0	71
chr12	122692210	122712081	DIABLO	ENSG00000184047.11	-	Blood	low confidence due to shared regulatory mutations and low sizeEffectE	FALSE	0	0.0118562	0	10.4109	-0.217306	54	42	41	217	118	0	100	100	FALSE	FALSE	FALSE	0.0895333	0	6
chr19	10244021	10341962	DNMT1	ENSG00000130816.10	-	Blood	low confidence due to shared regulatory mutations	TRUE	3.91151e-07	0.0433224	3.862e-05	15.9004	0.536512	16	7	7	45	10	0	0	0	FALSE	FALSE	FALSE	0.67923	75.7576	45
chr12	113494514	113535833	DTX1	ENSG00000135144.3	+	Blood		TRUE	0	0.00625043	0	23.9987	0.488155	39	26	24	208	87	22.9885	0	0	FALSE	FALSE	FALSE	0.036189	0	1
chr2	96808905	96811179	DUSP2	ENSG00000158050.4	-	Blood		TRUE	0.00176386	0.00111642	0.00120234	7.92364	1.00818	10	4	4	29	4	0	0	0	FALSE	FALSE	FALSE	0.0116	0	56
chr5	158122928	158526769	EBF1	ENSG00000164330.12	-	Blood		TRUE	2.36562e-10	3.33275e-05	9.27218e-10	8.91974	0.932051	23	15	14	65	45	11.1111	8.88889	44.4444	TRUE	FALSE	TRUE	0.685506	71.4286	30
chr3	89156674	89531284	EPHA3	ENSG00000044524.6	+	Blood		TRUE	0.0453859	1.82172e-13	9.44701e-10	5.92826	2.41371	5	2	2	8	4	0	100	100	TRUE	FALSE	FALSE	0.0429626	0	31
chr7	5470966	5553429	FBXL18	ENSG00000155034.14	-	Blood		TRUE	0.0303978	4.78838e-19	3.60408e-14	2.89045	1.68134	15	5	5	26	5	0	0	100	FALSE	FALSE	FALSE	0.163245	3.7037	21
chr4	54243810	55161439	FIP1L1	ENSG00000145216.11	+	Blood	low confidence due to low sizeEffectE	FALSE	0.0400718	0.0485747	0.0828462	3.9971	-0.32445	5	3	3	5	3	0	33.3333	33.3333	TRUE	FALSE	FALSE	0.950028	100	85
chr13	41129804	41240734	FOXO1	ENSG00000150907.6	-	Blood		FALSE	0.00486795	0.0230013	0.0178729	5.95077	-0.761367	11	4	4	17	6	0	0	0	TRUE	TRUE	TRUE	0.385238	37.931	68
chr1	100174259	100232187	FRRS1	ENSG00000156869.8	-	Blood		TRUE	0.0119531	0.0255648	0.0318831	12.2238	0.958137	5	2	2	6	3	66.6667	33.3333	33.3333	FALSE	FALSE	FALSE			73
chr13	92050929	93519490	GPC5	ENSG00000179399.9	+	Blood		TRUE	3.94491e-05	2.4507e-06	1.06737e-06	9.84549	2.29936	8	6	6	34	26	3.84615	96.1538	96.1538	TRUE	FALSE	TRUE	0.0840873	0	37
chr7	112718386	112727833	GPR85	ENSG00000164604.8	-	Blood		TRUE	0.0355638	0.0170943	0.0454027	6.79054	1.13087	4	2	2	5	2	0	100	100	FALSE	FALSE	FALSE	0.0132281	0	81
chr14	62162231	62214976	HIF1A	ENSG00000100644.12	+	Blood		TRUE	0.000968137	0.0420012	0.00938423	6.74312	0.546404	10	5	5	18	7	0	57.1429	85.7143	TRUE	TRUE	FALSE	0.0177548	0	63
chr6	27100832	27103070	HIST1H2AG	ENSG00000196787.2	+	Blood		TRUE	8.83003e-05	0.00250563	0.000243883	17.6919	0.917239	16	4	4	24	4	0	0	75	TRUE	FALSE	FALSE			52
chr6	27860477	27860963	HIST1H2AM	ENSG00000233224.1	-	Blood	low confidence due to shared regulatory mutations	TRUE	0.000540926	6.9289e-05	6.87647e-05	19.4017	1.48222	18	3	3	26	5	0	0	60	FALSE	FALSE	FALSE			47
chr6	26216428	26216872	HIST1H2BG	ENSG00000187990.4	-	Blood		TRUE	0.000731873	2.21432e-07	1.51293e-06	17.4679	1.99378	6	3	3	7	4	0	50	100	FALSE	FALSE	FALSE			39
chr6	27858093	27860884	HIST1H3J	ENSG00000197153.3	-	Blood		TRUE	0.000221359	3.81469e-05	2.45367e-05	26.3988	1.90368	15	3	3	22	4	0	0	100	TRUE	FALSE	FALSE			44
chr6	33043703	33054978	HLA-DPB1	ENSG00000223865.6	+	Blood	low confidence due to shared regulatory mutations	TRUE	0.0111878	0.0278135	0.0320333	6.56363	0.584947	7	3	3	8	4	0	100	100	FALSE	FALSE	FALSE			74
chr19	50392911	50432796	IL4I1	ENSG00000104951.11	-	Blood		TRUE	0.000884309	7.11428e-13	1.34564e-10	5.48154	2.23684	6	6	5	9	6	50	0	66.6667	FALSE	FALSE	FALSE	0.0383063	0	28
chr5	131817301	131826490	IRF1	ENSG00000125347.9	-	Blood		TRUE	0.000145251	0.021489	0.00159768	4.24311	0.464913	13	10	10	49	33	21.2121	0	0	TRUE	FALSE	FALSE	0.0769233	0	59
chr14	59951161	59972128	JKAMP	ENSG00000050130.13	+	Blood	low confidence due to shared regulatory mutations and low sizeEffectE	TRUE	0.00295754	0.0371915	0.0177291	6.85758	0.278408	11	4	4	17	4	0	100	100	FALSE	FALSE	FALSE	0.097374	0	67
chr10	65224989	65226323	JMJD1C-AS1	ENSG00000272767.1	+	Blood		TRUE	0.0443915	6.18321e-06	0.00028327	3.02348	1.2576	8	4	4	14	4	0	100	100	FALSE	FALSE	FALSE			54
chr6	31539831	31542101	LTA	ENSG00000226979.4	+	Blood		TRUE	6.80163e-11	1.68177e-11	5.06363e-15	12.5316	1.77969	25	13	12	52	20	0	0	100	FALSE	FALSE	FALSE	0.0832912	4.54545	19
chr6	31548302	31550299	LTB	ENSG00000227507.2	-	Blood	low confidence due to shared regulatory mutations	TRUE	1.72973e-13	3.63062e-07	1.067e-13	20.3978	1.0072	25	13	12	50	20	0	0	0	FALSE	FALSE	FALSE	0.0167679	0	24
chr22	39853349	39888199	MGAT3	ENSG00000128268.11	+	Blood		TRUE	0.00724171	0.019155	0.0202315	5.30339	0.818674	12	4	4	27	5	0	0	0	FALSE	FALSE	FALSE	0.0448278	0	69
chr17	56282803	56296966	MKS1	ENSG00000011143.12	-	Blood	low confidence due to shared regulatory mutations and low sizeEffectE	TRUE	1.05415e-11	0.00576164	4.13899e-09	6.28198	0.246165	30	22	22	80	39	0	100	100	FALSE	FALSE	FALSE	0.0879428	0	32
chr12	122516628	122631894	MLXIP	ENSG00000175727.9	+	Blood	low confidence due to shared regulatory mutations and low sizeEffectE	FALSE	0	0.00106742	0	16.3536	-0.344004	54	42	41	221	118	0	100	100	FALSE	FALSE	FALSE			5
chr2	47630108	47789450	MSH2	ENSG00000095002.8	+	Blood		TRUE	0.00395221	0.039181	0.0213584	4.04968	0.53559	22	6	5	34	7	14.2857	85.7143	85.7143	TRUE	FALSE	TRUE	0.0959298	0	70
chr8	128747680	128753674	MYC	ENSG00000136997.10	+	Blood		TRUE	0	1.74009e-31	0	18.4825	2.03318	42	28	26	295	133	6.76692	0.75188	0.75188	TRUE	TRUE	FALSE	0.987852	100	18
chr2	171034655	171511681	MYO3B	ENSG00000071909.14	+	Blood		TRUE	0.03105	2.26756e-06	0.000106205	7.31757	2.38942	5	2	2	5	2	0	100	0	FALSE	FALSE	FALSE	0.0763779	0	50
chr13	80055287	80130210	NDFIP2	ENSG00000102471.9	+	Blood		TRUE	0.0303561	1.08699e-05	0.000321219	7.40883	1.2722	3	2	2	3	2	0	0	100	FALSE	FALSE	FALSE	0.0677354	0	55
chr14	35870717	35873955	NFKBIA	ENSG00000100906.6	-	Blood		TRUE	0.010642	0.0376244	0.0359331	4.73311	0.573725	5	4	4	10	7	0	0	0	FALSE	FALSE	FALSE	0.170757	9.09091	78
chr18	21086148	21166862	NPC1	ENSG00000141458.8	-	Blood	low confidence due to low sizeEffectE	TRUE	0.0492198	0.0339563	0.0778584	5.66384	0.432222	3	2	2	3	2	50	0	0	FALSE	FALSE	FALSE	0.111695	3.0303	84
chr19	50410082	50433020	NUP62	ENSG00000213024.6	-	Blood	low confidence due to shared regulatory mutations	TRUE	0.000884309	5.99349e-05	8.82677e-05	5.48154	0.611287	6	6	5	9	6	50	0	66.6667	FALSE	FALSE	FALSE	0.706062	78.7879	48
chr2	60983365	61029220	PAPOLG	ENSG00000115421.8	+	Blood	low confidence due to shared regulatory mutations and low sizeEffectE	FALSE	1.43503e-08	0.0104975	1.4481e-06	7.97041	-0.308759	19	13	13	31	17	0	100	100	FALSE	FALSE	FALSE	0.0269841	0	38
chr18	59710800	59854351	PIGN	ENSG00000197563.5	-	Blood	low confidence due to shared regulatory mutations and low sizeEffectE	TRUE	5.74953e-11	0.0258664	4.82779e-08	17.7106	0.255501	24	11	11	67	24	0	100	100	FALSE	FALSE	FALSE	0.0584724	3.125	33
chr6	37137979	37143202	PIM1	ENSG00000137193.9	+	Blood		TRUE	3.61933e-14	7.78972e-07	5.93454e-14	11.7825	0.715361	27	18	18	100	62	1.6129	0	0	TRUE	TRUE	FALSE	0.0535086	0	22
chr22	22273793	22307209	PPM1F	ENSG00000100034.9	-	Blood	overestimated pM? And low confidence due to shared regulatory mutations and low sizeEffectE	TRUE	4.03011e-14	0.00220033	3.05964e-11	46.2443	0.399091	15	10	10	88	36	0	97.2222	97.2222	FALSE	FALSE	FALSE	0.0772358	0	26
chr22	22345496	22398332	PRAMENP	ENSG00000197549.5	-	Blood	overestimated pM? And low confidence due to shared regulatory mutations	TRUE	1.11022e-16	0.000264378	5.98404e-14	63.2933	1.21389	19	11	11	202	42	0	0	0	FALSE	FALSE	FALSE			23
chr12	122326637	122356203	PSMD9	ENSG00000110801.9	+	Blood	low confidence due to shared regulatory mutations and low sizeEffectE	TRUE	0	0.00698881	0	15.2242	0.297519	54	42	41	221	118	0	100	100	FALSE	FALSE	FALSE	0.227314	12.1212	2
chr12	120639094	120650941	PXN-AS1	ENSG00000255857.1	+	Blood		FALSE	6.0332e-06	0.0211331	0.000164936	7.14884	-0.442764	10	9	9	11	10	0	90	100	FALSE	FALSE	FALSE			51
chr1	167599330	167675486	RCSD1	ENSG00000198771.6	+	Blood		TRUE	0.0307898	0.0147605	0.0383612	2.55876	0.526109	14	6	5	41	6	16.6667	16.6667	16.6667	FALSE	FALSE	FALSE	0.0817705	0	79
chr3	186507669	186524847	RFC4	ENSG00000163918.6	-	Blood	low confidence due to shared regulatory mutations	TRUE	0.00154728	0.0306498	0.0102521	4.19683	0.496704	60	7	7	156	7	0	57.1429	100	TRUE	FALSE	FALSE	0.76225	87.8788	65
chr3	16355081	16555533	RFTN1	ENSG00000131378.9	-	Blood		TRUE	0	1.53834e-06	0	14.5955	0.786919	38	26	25	95	43	23.2558	4.65116	4.65116	TRUE	FALSE	FALSE	0.0159326	0	13
chr1	192605275	192629390	RGS13	ENSG00000127074.10	+	Blood		TRUE	0.0013717	0.00224292	0.00159768	14.0211	1.41406	12	3	3	23	3	0	0	0	FALSE	FALSE	FALSE	0.0676005	0	58
chr17	56429861	56494956	RNF43	ENSG00000108375.8	-	Blood		FALSE	0	0.000394138	0	11.0795	-1.75662	37	27	27	117	52	0	100	100	TRUE	FALSE	TRUE	0.0168057	0	9
chr6	90074355	90121989	RRAGD	ENSG00000025039.10	-	Blood		TRUE	0.00141048	0.0475297	0.0128351	4.99759	1.06495	13	6	6	20	6	0	100	100	FALSE	FALSE	FALSE	0.0783255	0	66
chr14	60062694	60337684	RTN1	ENSG00000139970.12	-	Blood	low confidence due to shared regulatory mutations	TRUE	0.0146312	1.57383e-07	9.80068e-06	5.93157	1.70559	6	3	3	8	3	0	100	100	FALSE	FALSE	FALSE	0.0204697	0	43
chr19	10334520	10341948	S1PR2	ENSG00000267534.1	-	Blood		TRUE	0	0.000152371	0	58.9066	0.998789	23	16	15	70	34	0	0	0	FALSE	FALSE	FALSE	0.0218959	0	10
chr18	61143994	61172318	SERPINB5	ENSG00000206075.9	+	Blood	low confidence due to shared regulatory mutations	TRUE	1.52995e-08	0.0361047	3.60452e-06	8.93923	1.63392	24	12	12	88	28	0	100	100	FALSE	FALSE	FALSE			40
chr6	134490384	134639250	SGK1	ENSG00000118515.7	-	Blood		TRUE	0	1.01722e-14	0	110.661	1.67988	23	15	14	251	42	7.14286	0	0	TRUE	TRUE	FALSE	0.0419139	0	16
chr3	150458914	150481264	SIAH2	ENSG00000181788.3	-	Blood		TRUE	0.0190381	0.0460426	0.0553482	3.2781	0.492933	10	5	5	22	6	16.6667	0	0	FALSE	FALSE	FALSE	0.0592419	3.0303	82
chr6	33168222	33172216	SLC39A7	ENSG00000112473.12	+	Blood		TRUE	0.00362857	0.00886959	0.00812095	9.92038	0.504689	4	3	3	5	4	0	100	100	FALSE	FALSE	FALSE	0.9189	96.9697	62
chr2	191829084	191885686	STAT1	ENSG00000115415.14	-	Blood		TRUE	0.00206223	8.69216e-06	3.99724e-05	12.1399	1.32119	6	3	3	32	10	10	0	0	FALSE	FALSE	FALSE	0.0249552	0	46
chr2	88824169	88829102	TEX37	ENSG00000172073.3	+	Blood		TRUE	0	0.0306943	0	7.13272	1.20134	89	38	38	1585	62	0	100	100	FALSE	FALSE	FALSE			11
chr5	87485450	87565293	TMEM161B	ENSG00000164180.9	-	Blood		FALSE	0.025778	0.0152861	0.0358009	2.4331	-0.475439	9	7	6	16	14	0	100	100	FALSE	FALSE	FALSE	0.228988	15.1515	76
chr5	87564712	87732502	TMEM161B-AS1	ENSG00000247828.3	+	Blood	low confidence due to shared regulatory mutations	FALSE	0.025778	0.0206263	0.0419879	2.4331	-0.759976	9	7	6	16	14	0	100	100	FALSE	FALSE	FALSE			80
chr6	31543344	31546113	TNF	ENSG00000232810.3	+	Blood	low confidence due to shared regulatory mutations	TRUE	6.80163e-11	4.53737e-05	4.60993e-10	12.5316	1.08613	25	13	12	52	20	0	0	100	FALSE	FALSE	FALSE	0.025154	0	29
chr22	22311397	22337213	TOP3B	ENSG00000100038.15	-	Blood	overestimated pM? And low sizeEffectE	TRUE	2.55351e-15	0.000116546	3.56748e-13	45.3954	0.395282	19	11	11	202	42	0	100	100	TRUE	FALSE	FALSE	0.119415	6.06061	25
chr3	188659504	188665428	TPRG1-AS1	ENSG00000234076.1	-	Blood	low confidence due to shared regulatory mutations	TRUE	0	8.65674e-05	0	10.0044	1.07064	59	45	44	446	209	0	100	100	FALSE	FALSE	FALSE			15
chr5	180681417	180688119	TRIM52	ENSG00000183718.4	-	Blood		FALSE	0.025609	0.0373763	0.0580029	4.77909	-0.991333	6	3	3	6	3	0	66.6667	100	FALSE	FALSE	FALSE	0.0608207	0	83
chr5	159436120	159492550	TTC1	ENSG00000113312.6	+	Blood	low confidence due to shared regulatory mutations and low sizeEffectE	TRUE	0.000246988	0.0328988	0.00313755	5.76011	0.356123	11	7	7	18	10	0	100	100	FALSE	FALSE	FALSE	0.64838	63.6364	60
chr12	122355768	122441833	WDR66	ENSG00000158023.5	+	Blood		TRUE	0	1.37415e-05	0	24.3267	1.0013	54	42	41	219	118	0	100	100	FALSE	FALSE	FALSE			3
chr11	9595228	9615004	WEE1	ENSG00000166483.6	+	Blood	overestimated pM?	TRUE	0.0152508	0.0163994	0.0284524	4.2461	0.562803	13	4	4	16	4	0	25	0	FALSE	FALSE	FALSE	0.997348	100	72
chr18	60190240	60254942	ZCCHC2	ENSG00000141664.5	+	Blood		FALSE	1.49048e-07	0.0104468	7.59293e-06	8.17549	-0.568749	23	11	11	66	24	0	100	100	FALSE	FALSE	FALSE	0.0908722	3.0303	42
chr4	206399	249774	ZNF876P	ENSG00000198155.5	+	Blood	overestimated pM?	TRUE	0.00216815	2.78036e-05	9.58262e-05	11.9259	1.59011	27	3	2	67	4	0	100	100	FALSE	FALSE	FALSE			49

## Sheet: blood DLBCL
general information about the gene						tissue-matched regulatory driver candidate information															cancer driver gene annotation (coding cancer drivers)			tissue-matched DepMap Achilles dependency score data
				ENCODE/ENSEMBL gene id		tissue of the regulatory driver candidate	is upregulated	p-value pM	p-value pE	combined FDR	size-effect of pM	size-effect of pE	number of mutated samples in the non-coding regulatory space of the gene	number of high-CADD-mutated samples in the non-coding regulatory space	number of high-CADD-mutated samples in the non-coding regulatory space that have RNA-seq data available	number of all mutations in the non-coding regulatory space of the gene	number of high-CADD mutations in the non-coding regulatory space of the gene	percentage of high-CADD regulatory mutations that are in promoter of the gene	percentage of high-CADD regulatory mutations that are > 20kbp distant from the TSS of the gene	percentage of high-CADD regulatory mutations that are closer to a TSS of different than this gene	is CGC or PCAWG coding cancer driver gene	is CGC oncogene (pan-cancer)	is CGC tumour-suppressor gene (pan-cancer)	average dependency score values across tissue-matched cell lines	percentage of tissue-matched cell lines dependent on the gene (dependency score > 0.5)
chromosome	pos0	pos1	geneSymbol	geneNameGencode	strand	tissuePrint	isUP	pM	pE	qCombined	sizeEffectM	sizeEffectE	nMutSamples	nMutSamplesHighCADD	nMutSamplesHighCADD_hasRNA	nMutations	nMutationsHighCADD	pMutationsHighCADD_promoter	pMutationsHighCADD_distant	pMutationsHighCADD_isCloserToAnotherGene	isDriver	isONCOGENE	isTSG	index
chr1	167599330	167675486	RCSD1	ENSG00000198771.6	+	Blood DLBCL	TRUE	0.010599	0.00397683	0.00758855	3.23974	0.685571	12	6	5	39	6	16.6667	16.6667	16.6667	FALSE	FALSE	FALSE	1
chr1	192605275	192629390	RGS13	ENSG00000127074.10	+	Blood DLBCL	TRUE	0.00730262	0.0130511	0.0131277	7.65775	1.02227	10	3	3	21	3	0	0	0	FALSE	FALSE	FALSE	2
chr10	104178946	104182893	FBXL15	ENSG00000107872.8	+	Blood DLBCL	TRUE	0.0281904	0.0185998	0.0386032	4.58182	0.697481	3	3	3	3	3	0	33.3333	33.3333	FALSE	FALSE	FALSE	3
chr11	9595228	9615004	WEE1	ENSG00000166483.6	+	Blood DLBCL	TRUE	0.0292523	0.0219878	0.0421631	3.44205	0.533356	12	4	4	15	4	0	25	0	FALSE	FALSE	FALSE	4
chr11	62619460	62623386	SNHG1	ENSG00000255717.2	-	Blood DLBCL	FALSE	1.14204e-09	0.0420292	2.58639e-07	12.9765	-0.457504	13	11	11	20	15	0	0	86.6667	FALSE	FALSE	FALSE	5
chr12	11802788	12048336	ETV6	ENSG00000139083.6	+	Blood DLBCL	TRUE	0.00014	0.0463375	0.00194864	10.2629	0.393776	6	5	5	9	8	37.5	0	0	TRUE	FALSE	TRUE	6
chr12	25146358	25150453	C12orf77	ENSG00000226397.3	-	Blood DLBCL	TRUE	3.18128e-06	0.00140181	7.90636e-06	7.61148	0.898454	29	9	8	66	13	0	84.6154	100	FALSE	FALSE	FALSE	7
chr12	49329506	49351334	ARF3	ENSG00000134287.5	-	Blood DLBCL	TRUE	0.00906349	0.0165113	0.0182693	4.93222	0.254587	4	4	4	4	4	50	0	25	FALSE	FALSE	FALSE	8
chr12	120639094	120650941	PXN-AS1	ENSG00000255857.1	+	Blood DLBCL	FALSE	3.29351e-06	0.043504	0.00010035	7.5785	-0.451253	10	9	9	11	10	0	90	100	FALSE	FALSE	FALSE	9
chr12	122355768	122441833	WDR66	ENSG00000158023.5	+	Blood DLBCL	TRUE	0	0.00432941	0	13.8892	0.633802	44	36	35	202	111	0	100	100	FALSE	FALSE	FALSE	10
chr13	80055287	80130210	NDFIP2	ENSG00000102471.9	+	Blood DLBCL	TRUE	0.0221866	6.60211e-05	0.000603035	8.7675	0.921368	3	2	2	3	2	0	0	100	FALSE	FALSE	FALSE	11
chr13	92050929	93519490	GPC5	ENSG00000179399.9	+	Blood DLBCL	TRUE	0.000118928	0.000276542	3.53146e-05	7.94877	1.97041	8	6	6	34	26	3.84615	96.1538	96.1538	TRUE	FALSE	TRUE	12
chr14	58466453	58764857	C14orf37	ENSG00000139971.11	-	Blood DLBCL	TRUE	0.0116941	1.56986e-11	2.76961e-09	12.3395	1.99529	5	2	2	7	2	0	100	100	FALSE	FALSE	FALSE	13
chr14	60062694	60337684	RTN1	ENSG00000139970.12	-	Blood DLBCL	TRUE	0.0400956	5.32524e-07	2.55651e-05	3.97889	1.27177	6	3	3	8	3	0	100	100	FALSE	FALSE	FALSE	14
chr14	62162231	62214976	HIF1A	ENSG00000100644.12	+	Blood DLBCL	TRUE	0.014724	0.0278695	0.0332264	4.26395	0.54539	8	4	4	16	6	0	50	100	TRUE	TRUE	FALSE	15
chr15	65488337	65503826	CILP	ENSG00000138615.4	-	Blood DLBCL	TRUE	5.14778e-07	0.00163012	2.28278e-06	65.7264	2.0015	8	4	4	9	4	0	100	100	FALSE	FALSE	FALSE	16
chr16	25247322	25269252	ZKSCAN2	ENSG00000155592.11	-	Blood DLBCL	TRUE	0.00934462	0.00862871	0.0118636	13.8857	0.477012	2	2	2	2	2	0	0	100	FALSE	FALSE	FALSE	17
chr17	57751997	57784987	PTRH2	ENSG00000141378.13	-	Blood DLBCL	TRUE	0.0252121	0.0483576	0.0599865	8.18102	0.532607	2	2	2	2	2	50	0	100	FALSE	FALSE	FALSE	18
chr18	47808713	47814674	CXXC1	ENSG00000154832.10	-	Blood DLBCL	TRUE	0.0473457	0.00539472	0.0254246	5.77665	0.518142	5	2	2	5	2	0	100	100	FALSE	FALSE	FALSE	19
chr18	60790579	60987361	BCL2	ENSG00000171791.10	-	Blood DLBCL	TRUE	0	1.70507e-11	0	26.3742	1.32123	43	41	41	930	494	37.6518	5.66802	100	TRUE	TRUE	FALSE	20
chr19	10334520	10341948	S1PR2	ENSG00000267534.1	-	Blood DLBCL	TRUE	0	0.00913711	0	52.1795	0.560326	21	15	14	68	33	0	0	100	FALSE	FALSE	FALSE	21
chr19	50392911	50432796	IL4I1	ENSG00000104951.11	-	Blood DLBCL	TRUE	0.00137653	2.66773e-11	7.19898e-10	6.16784	1.927	5	5	5	8	5	60	0	100	FALSE	FALSE	FALSE	22
chr19	50410082	50433020	NUP62	ENSG00000213024.6	-	Blood DLBCL	TRUE	0.00137653	2.3407e-05	3.51632e-05	6.16784	0.503782	5	5	5	8	5	60	0	100	FALSE	FALSE	FALSE	23
chr19	50431959	50437192	ATF5	ENSG00000169136.4	+	Blood DLBCL	TRUE	0.00137653	0.0108397	0.00363325	6.16784	0.798412	5	5	5	8	5	0	0	100	FALSE	FALSE	FALSE	24
chr2	96808905	96811179	DUSP2	ENSG00000158050.4	-	Blood DLBCL	TRUE	0.000352602	0.00432943	0.000618277	12.1924	0.875581	10	4	4	29	4	0	0	0	FALSE	FALSE	FALSE	25
chr2	171034655	171511681	MYO3B	ENSG00000071909.14	+	Blood DLBCL	TRUE	0.0354218	4.7478e-05	0.000663732	6.79095	2.12064	4	2	2	4	2	0	100	0	FALSE	FALSE	FALSE	26
chr2	191829084	191885686	STAT1	ENSG00000115415.14	-	Blood DLBCL	TRUE	0.00210302	0.00028201	0.000298837	12.0038	1.03295	6	3	3	32	10	10	0	0	FALSE	FALSE	FALSE	27
chr3	16355081	16555533	RFTN1	ENSG00000131378.9	-	Blood DLBCL	TRUE	0	0.012565	0	15.2703	0.284764	35	26	25	92	43	23.2558	4.65116	4.65116	TRUE	FALSE	FALSE	28
chr3	16577827	16582880	LINC00690	ENSG00000233570.1	+	Blood DLBCL	TRUE	0	0.0187938	0	23.8693	0.84603	36	27	26	87	43	0	97.6744	97.6744	FALSE	FALSE	FALSE	29
chr3	183205319	183273477	KLHL6	ENSG00000172578.7	-	Blood DLBCL	TRUE	0.0428593	0.0127978	0.03917	6.10839	0.76936	12	2	2	22	2	0	0	0	TRUE	FALSE	FALSE	30
chr3	186648274	186796341	ST6GAL1	ENSG00000073849.10	+	Blood DLBCL	TRUE	0.014191	0.0150795	0.0229744	3.03454	0.423189	53	6	6	146	7	14.2857	57.1429	42.8571	FALSE	FALSE	FALSE	31
chr3	188659504	188665428	TPRG1-AS1	ENSG00000234076.1	-	Blood DLBCL	TRUE	0	0.0375957	0	7.50385	0.636828	52	43	42	436	206	0	100	100	FALSE	FALSE	FALSE	32
chr4	206399	249774	ZNF876P	ENSG00000198155.5	+	Blood DLBCL	TRUE	0.00424095	7.95315e-08	1.18534e-06	9.33714	1.9138	22	3	2	62	4	0	100	100	FALSE	FALSE	FALSE	33
chr5	88179145	88762215	MEF2C-AS1	ENSG00000248309.1	+	Blood DLBCL	TRUE	0.00408514	0.0363497	0.0182693	3.46833	0.607547	9	7	7	21	18	5.55556	0	0	FALSE	FALSE	FALSE	34
chr5	131817301	131826490	IRF1	ENSG00000125347.9	-	Blood DLBCL	TRUE	3.78093e-05	0.00467282	0.000117027	4.90929	0.558486	13	10	10	49	33	21.2121	0	0	TRUE	FALSE	FALSE	35
chr5	158122928	158526769	EBF1	ENSG00000164330.12	-	Blood DLBCL	TRUE	1.09279e-09	0.00164261	1.78655e-08	7.70476	0.544735	22	15	14	64	45	11.1111	8.88889	44.4444	TRUE	FALSE	TRUE	36
chr6	26216428	26216872	HIST1H2BG	ENSG00000187990.4	-	Blood DLBCL	TRUE	0.000871265	8.30282e-07	2.05091e-06	16.3671	1.80483	6	3	3	7	4	0	50	100	FALSE	FALSE	FALSE	37
chr6	27100832	27103070	HIST1H2AG	ENSG00000196787.2	+	Blood DLBCL	TRUE	0.000506325	0.0301125	0.00366759	11.0656	0.739595	14	4	4	22	4	0	0	75	TRUE	FALSE	FALSE	38
chr6	27858093	27860884	HIST1H3J	ENSG00000197153.3	-	Blood DLBCL	TRUE	0.000181215	0.000520857	7.31506e-05	28.1503	1.47482	14	3	3	21	4	0	0	100	TRUE	FALSE	FALSE	39
chr6	27860477	27860963	HIST1H2AM	ENSG00000233224.1	-	Blood DLBCL	TRUE	0.000802142	0.000500348	0.000227045	16.8459	1.21952	16	3	3	24	5	0	0	60	FALSE	FALSE	FALSE	40
chr6	31539831	31542101	LTA	ENSG00000226979.4	+	Blood DLBCL	TRUE	3.26539e-12	2.23312e-06	5.5965e-13	18.5955	1.43758	22	12	12	49	19	0	0	100	FALSE	FALSE	FALSE	41
chr6	31543344	31546113	TNF	ENSG00000232810.3	+	Blood DLBCL	TRUE	3.26539e-12	3.3334e-05	5.53398e-12	18.5955	0.997458	22	12	12	49	19	0	0	100	FALSE	FALSE	FALSE	42
chr6	31548302	31550299	LTB	ENSG00000227507.2	-	Blood DLBCL	TRUE	1.59872e-14	0.000416947	5.36522e-13	29.4662	0.746481	22	12	12	47	19	0	0	0	FALSE	FALSE	FALSE	43
chr6	32916390	32936871	HLA-DMA	ENSG00000204257.10	-	Blood DLBCL	TRUE	0.0102379	0.0139625	0.0178377	6.75596	0.618428	6	3	3	8	4	0	0	100	FALSE	FALSE	FALSE	44
chr6	33176272	33180499	RING1	ENSG00000204227.4	+	Blood DLBCL	TRUE	0.00983357	0.0365512	0.0310153	6.8583	0.371699	4	3	3	5	4	0	100	100	FALSE	FALSE	FALSE	45
chr6	37137979	37143202	PIM1	ENSG00000137193.9	+	Blood DLBCL	TRUE	0	1.07882e-07	0	19.2649	0.87304	27	18	18	100	62	1.6129	0	0	TRUE	TRUE	FALSE	46
chr6	134490384	134639250	SGK1	ENSG00000118515.7	-	Blood DLBCL	TRUE	0	1.28224e-09	0	92.5028	1.15894	23	15	14	251	42	7.14286	0	0	TRUE	TRUE	FALSE	47
chr7	5470966	5553429	FBXL18	ENSG00000155034.14	-	Blood DLBCL	TRUE	0.0357032	1.62748e-11	7.2043e-09	2.74044	1.42858	14	5	5	25	5	0	0	100	FALSE	FALSE	FALSE	48
chr7	100277130	100287071	GIGYF1	ENSG00000146830.9	-	Blood DLBCL	FALSE	0.0479554	0.0301655	0.0659196	3.69774	-0.78732	5	3	3	5	3	0	0	100	FALSE	FALSE	FALSE	49
chr8	128698588	128746213	CASC11	ENSG00000249375.3	-	Blood DLBCL	TRUE	0	0.00236555	0	24.0274	3.90517	41	28	26	293	133	0	0.75188	100	FALSE	FALSE	FALSE	50
chr8	128747680	128753674	MYC	ENSG00000136997.10	+	Blood DLBCL	TRUE	0	3.11438e-18	0	24.0274	1.59788	41	28	26	293	133	6.76692	0.75188	0.75188	TRUE	TRUE	FALSE	51
