# Supplementary material for: Dr.Nod: computational framework for discovery of regulatory non-coding drivers in tissue-matched distal regulatory elements
Source: Nucleic Acids Res. 2023 Jan 10;51(4):e23. doi: 10.1093/nar/gkac1251 (PMC9976879; doi:10.1093/nar/gkac1251)
Supplement: gkac1251_Supplemental_Files [file gkac1251_supplemental_files.zip › SupplementaryTable4.xlsx]

## Sheet: Sheet1
chr	pos0	pos1	ref	alt	tissue	geneSymbol	distance	distance_closestGene	distance_closestProteinCodingGene	isCloserToAnotherGene	isCloserToAnotherProteinCodingGene	isHighCADD	CADD_PHRED	context	isPlusStrand	isInFunSeq2	isMOTIFBR	isMOTIFG
chr1	19578253	19578254	G	A	Brain	MRTO4	180	180	180	FALSE	FALSE	TRUE	12.48	CCCCCGAGGGCCGTCCC	FALSE	TRUE	0	0
chr1	19578254	19578255	G	A	Brain	MRTO4	181	181	181	FALSE	FALSE	TRUE	13.72	CCCCGAGGGCCGTCCCA	FALSE	TRUE	1	0
chr1	23889291	23889292	G	T	Ovary	ID3	3007	3007	3007	FALSE	FALSE	TRUE	17.31	AGTGTCAGGAATCATTT	FALSE	TRUE	0	0
chr1	23895459	23895460	G	T	Ovary	ID3	9175	9175	9175	FALSE	FALSE	TRUE	12.01	CCACACACGTGTGAGTG	FALSE	TRUE	0	0
chr1	23888768	23888769	T	C	Ovary	ID3	2484	2484	2484	FALSE	FALSE	TRUE	17.89	CAGCTTTTTCCCCCCTC	TRUE	TRUE	0	0
chr1	23886151	23886152	G	C	Ovary	ID3	133	133	133	FALSE	FALSE	TRUE	19.81	CGAAGACCGCGGAGCCG	FALSE	TRUE	1	1
chr1	149224172	149224173	T	C	Breast	SF3B4	675971	495189	561063	TRUE	TRUE	TRUE	11.8	CCTCGCCCTGGGAAAAC	TRUE	TRUE	0	0
chr1	149224070	149224071	G	A	Breast	SF3B4	676073	495291	561165	TRUE	TRUE	TRUE	13.8	GAAAGCGCGAACGCAGT	FALSE	TRUE	0	0
chr1	149859011	149859012	G	C	Breast	SF3B4	41132	454	454	TRUE	TRUE	TRUE	14.13	CTTCATTTGACACTTTG	FALSE	TRUE	0	0
chr1	149225059	149225060	C	T	Breast	SF3B4	675084	494302	560176	TRUE	TRUE	TRUE	14	GACTTTGTCATCTCTTG	TRUE	TRUE	1	0
chr1	149224668	149224669	G	T	Breast	SF3B4	675475	494693	560567	TRUE	TRUE	TRUE	10.55	CACCTGGAGCCTGGGCA	FALSE	TRUE	0	0
chr1	149224193	149224194	C	G	Breast	SF3B4	675950	495168	561042	TRUE	TRUE	TRUE	13.06	TTCGTGATCATGGTATC	TRUE	TRUE	0	0
chr1	149858321	149858322	C	A	Breast	SF3B4	41822	90	90	TRUE	TRUE	TRUE	13.45	TGTGCGGACCTTGCGTT	TRUE	TRUE	1	0
chr1	154943234	154943235	G	A	Breast	CKS1B	3882	3724	3724	TRUE	TRUE	TRUE	18.56	TGAGAAGAGAACAGGCT	FALSE	TRUE	1	0
chr1	154947329	154947330	G	A	Breast	CKS1B	213	213	213	FALSE	FALSE	TRUE	11.27	TGGCCGCTGAGGGCACA	FALSE	TRUE	0	0
chr1	154946447	154946448	G	A	Breast	CKS1B	669	511	511	TRUE	TRUE	TRUE	10.06	GTTTCGGAGAATGGAAG	FALSE	TRUE	0	1
chr1	154947473	154947474	G	A	Breast	CKS1B	357	357	357	FALSE	FALSE	TRUE	10.33	GTGGTTGCGAATTTGGA	FALSE	TRUE	0	0
chr1	154946702	154946703	G	A	Breast	CKS1B	414	256	256	TRUE	TRUE	TRUE	14.25	CACCTAAGGAGAAAAAA	FALSE	TRUE	1	0
chr1	154943594	154943595	G	A	Breast	CKS1B	3522	3364	3364	TRUE	TRUE	TRUE	15.36	TGGGGGTGGAAAAGGGA	FALSE	TRUE	0	0
chr1	161735339	161735340	G	C	Breast	DUSP12	15783	693	693	TRUE	TRUE	TRUE	12.88	GCGTTCTTGAAACTGCT	FALSE	TRUE	0	0
chr1	161719564	161719565	G	A	Breast	DUSP12	8	8	8	FALSE	FALSE	TRUE	10.59	TAGGGCAGGAAGCCGCC	FALSE	TRUE	0	0
chr1	161719564	161719565	G	T	Breast	DUSP12	8	8	8	FALSE	FALSE	TRUE	10.44	TAGGGCAGGAAGCCGCC	FALSE	TRUE	0	0
chr1	161501216	161501217	T	C	Breast	DUSP12	218340	6888	6888	TRUE	TRUE	TRUE	11.09	TCCAACTCTTGAGGAAT	TRUE	TRUE	0	0
chr10	43903206	43903207	C	T	Ovary	ZNF37BP	854889	1449	1449	TRUE	TRUE	TRUE	11.84	TCCGAGGACACGCGGCG	TRUE	TRUE	0	1
chr10	43902702	43902703	G	T	Ovary	ZNF37BP	854385	1953	1953	TRUE	TRUE	TRUE	11.66	CCCTTCGCGCGCAGCCG	FALSE	TRUE	1	0
chr10	43916501	43916502	C	T	Ovary	ZNF37BP	868184	11846	11846	TRUE	TRUE	TRUE	10.2	GCGGAGAACATGAGACC	TRUE	TRUE	0	0
chr10	75758924	75758925	C	T	Lung	PLAU	88067	1054	1054	TRUE	TRUE	TRUE	13.6	TCCTCCCACTGGGGCCT	TRUE	TRUE	1	0
chr10	75677059	75677060	C	A	Lung	PLAU	6202	5475	5475	TRUE	TRUE	TRUE	12.23	GTGACCAGCACTGTCTC	TRUE	TRUE	0	0
chr10	75668018	75668019	T	G	Lung	PLAU	2839	2839	2839	FALSE	FALSE	TRUE	16.74	GAAGGAGGTCTCCAAAG	TRUE	TRUE	0	0
chr10	75668971	75668972	A	G	Lung	PLAU	1886	1886	1886	FALSE	FALSE	TRUE	20.3	TAATCTGGAGTCATGAG	FALSE	TRUE	0	0
chr10	75667089	75667090	A	T	Lung	PLAU	3768	3768	3768	FALSE	FALSE	TRUE	11.13	CAGTTTACACAGTTCCT	FALSE	TRUE	0	0
chr11	30607813	30607814	C	A	Brain	ARL14EP	263169	5774	5774	TRUE	TRUE	TRUE	18.93	GACCCGAGCAGCCTCGA	TRUE	TRUE	0	0
chr11	30608095	30608096	G	A	Brain	ARL14EP	263451	6056	6056	TRUE	TRUE	TRUE	16.47	GAGGCCCGGTAGCCTGC	FALSE	TRUE	0	0
chr11	30608321	30608322	C	T	Brain	ARL14EP	263677	6282	6282	TRUE	TRUE	TRUE	16.37	GCACCGTTCCAGGACGC	TRUE	TRUE	1	0
chr11	69459265	69459266	G	T	Lung	CCND1	3394	3394	3394	FALSE	FALSE	TRUE	16.61	CGAGTGCAGGGGTGTCC	FALSE	TRUE	1	0
chr11	69453416	69453417	G	A	Lung	CCND1	2455	2455	2455	FALSE	FALSE	TRUE	14.45	CCCGACTGGGCCACTTG	FALSE	TRUE	0	0
chr11	69453169	69453170	G	T	Lung	CCND1	2702	2702	2702	FALSE	FALSE	TRUE	10.54	CGCGCTGAGTCCCGGGG	FALSE	TRUE	1	0
chr11	69064977	69064978	G	A	Lung	CCND1	390894	3374	3374	TRUE	TRUE	TRUE	12.14	CCTTTGCAGCCGAGCAC	FALSE	TRUE	0	0
chr11	69451587	69451588	C	T	Lung	CCND1	4284	4284	4284	FALSE	FALSE	TRUE	10.97	GCCCAGAACTCGCTGGG	TRUE	TRUE	0	0
chr11	69453652	69453653	C	T	Lung	CCND1	2219	2219	2219	FALSE	FALSE	TRUE	10.04	GGCCCCCTCGGGGGACC	TRUE	TRUE	1	0
chr11	69451431	69451432	G	T	Lung	CCND1	4440	4440	4440	FALSE	FALSE	TRUE	19.57	GCAACCACGTGGCGGTG	FALSE	TRUE	1	0
chr11	125949779	125949780	G	A	Brain	CDON	16593	16593	16593	FALSE	FALSE	TRUE	11.66	TTTGAGAGGGCCTGAGT	FALSE	TRUE	0	0
chr11	125949600	125949601	C	T	Brain	CDON	16414	16414	16414	FALSE	FALSE	TRUE	13.29	TTTCAATCCCACTTATA	TRUE	TRUE	0	0
chr11	125931781	125931782	G	A	Brain	CDON	1405	1405	1405	FALSE	FALSE	TRUE	17.74	GATTTGGTGGGGTTAGG	FALSE	TRUE	1	0
chr11	125929484	125929485	C	A	Brain	CDON	3702	3702	3702	FALSE	FALSE	TRUE	15.69	CAGGTGCTCGCTAATGG	TRUE	TRUE	0	0
chr12	125424243	125424244	T	C	Liver	SCARB1	75725	24657	24657	TRUE	TRUE	TRUE	17.82	GGGGATACTCACCACTA	TRUE	TRUE	0	0
chr12	125424514	125424515	G	A	Liver	SCARB1	75996	24928	24928	TRUE	TRUE	TRUE	16.62	GGGTAGGGGATGTAGCT	FALSE	TRUE	0	0
chr12	125424250	125424251	T	A	Liver	SCARB1	75732	24664	24664	TRUE	TRUE	TRUE	17.61	CTCACCACTATACTAAC	TRUE	TRUE	0	0
chr12	125369993	125369994	G	T	Liver	SCARB1	21475	21475	21475	FALSE	FALSE	TRUE	10.94	TTGTTTTTGTTTTATCA	FALSE	TRUE	1	0
chr12	125424538	125424539	T	C	Liver	SCARB1	76020	24952	24952	TRUE	TRUE	TRUE	17.74	AGAGCGCATGCTTTGCA	TRUE	TRUE	0	0
chr13	41634928	41634929	C	T	Breast	NAA16	250411	463	463	TRUE	TRUE	TRUE	20.6	ATCCTAACCGCTAGACC	TRUE	TRUE	0	0
chr13	41635903	41635904	C	A	Breast	NAA16	249436	512	512	TRUE	TRUE	TRUE	14.43	CCGCCCTTCGGCCGGGG	TRUE	TRUE	1	0
chr13	42616155	42616156	G	A	Breast	NAA16	730816	80852	80935	TRUE	TRUE	TRUE	11.14	TTTGCCCAGAGTACGTT	FALSE	TRUE	0	0
chr13	41634537	41634538	C	T	Breast	NAA16	250802	854	854	TRUE	TRUE	TRUE	13.28	CGCAAGGCCGGAGTTAA	TRUE	TRUE	0	0
chr13	42616207	42616208	G	T	Breast	NAA16	730868	80904	80987	TRUE	TRUE	TRUE	18.6	TCGACTCTGATCCCTCT	FALSE	TRUE	0	1
chr14	21149387	21149388	G	T	Pancreas	CCNB1IP1	347917	2947	2947	TRUE	TRUE	TRUE	12.62	GAAGGAATGAATTAAAC	FALSE	TRUE	0	1
chr14	20811341	20811342	G	A	Pancreas	CCNB1IP1	9871	228	430	TRUE	TRUE	TRUE	15.85	CCGGCAAAGGAGGCATC	FALSE	TRUE	0	0
chr14	20811334	20811335	C	G	Pancreas	CCNB1IP1	9864	235	437	TRUE	TRUE	TRUE	13.91	CCAAGCTCCGGCAAAGG	TRUE	TRUE	0	0
chr14	21081568	21081569	C	T	Pancreas	CCNB1IP1	280098	22587	22587	TRUE	TRUE	TRUE	17.47	GGCTCGTCCGGGATTTG	TRUE	TRUE	0	0
chr14	21149387	21149388	G	T	Pancreas	PARP2	337616	2947	2947	TRUE	TRUE	TRUE	12.62	GAAGGAATGAATTAAAC	FALSE	TRUE	0	1
chr14	20811341	20811342	G	A	Pancreas	PARP2	430	228	430	TRUE	FALSE	TRUE	15.85	CCGGCAAAGGAGGCATC	FALSE	TRUE	0	0
chr14	20811334	20811335	C	G	Pancreas	PARP2	437	235	437	TRUE	FALSE	TRUE	13.91	CCAAGCTCCGGCAAAGG	TRUE	TRUE	0	0
chr14	21081568	21081569	C	T	Pancreas	PARP2	269797	22587	22587	TRUE	TRUE	TRUE	17.47	GGCTCGTCCGGGATTTG	TRUE	TRUE	0	0
chr14	77385005	77385006	G	C	Lung	C14orf1	1257468	40974	105723	TRUE	TRUE	TRUE	12.36	ACTGCCAGGAAAGCCTG	FALSE	TRUE	0	0
chr14	77384820	77384821	G	C	Lung	C14orf1	1257283	41159	105538	TRUE	TRUE	TRUE	16.27	GAGTGCCTGAAACACCA	FALSE	TRUE	0	0
chr14	76127319	76127320	A	G	Lung	C14orf1	218	218	218	FALSE	FALSE	TRUE	21.3	GGGGAGTGAACCCCTTT	FALSE	TRUE	0	0
chr14	75038709	75038710	A	T	Lung	C14orf1	1088828	40324	40324	TRUE	TRUE	TRUE	20.3	TCACTTCCACCATGAAT	FALSE	TRUE	0	0
chr14	76127512	76127513	C	G	Lung	C14orf1	25	25	25	FALSE	FALSE	TRUE	11.45	TCTGCGCCCGCGCTGCG	TRUE	TRUE	1	0
chr14	92506406	92506407	G	A	Liver	TRIP11	4	4	4	FALSE	FALSE	TRUE	16.3	GGATCATAGAAAAGCGC	FALSE	TRUE	0	0
chr14	92505774	92505775	G	A	Liver	TRIP11	628	628	628	FALSE	FALSE	TRUE	10.96	GAAAAAAGGGAGGAGCA	FALSE	TRUE	1	0
chr14	92506554	92506555	G	A	Liver	TRIP11	152	152	152	FALSE	FALSE	TRUE	10.25	GGCGGCCAGCTTCGGCC	FALSE	TRUE	1	0
chr16	67694770	67694771	G	T	Lung	ACD	53	53	53	FALSE	FALSE	TRUE	16.7	GGAAACGTGGACTCCGC	FALSE	TRUE	0	0
chr16	67555431	67555432	G	A	Lung	ACD	139286	7216	37716	TRUE	TRUE	TRUE	15.9	AGCTGGGAGAGGCGAAG	FALSE	TRUE	0	0
chr16	67345764	67345765	A	T	Lung	ACD	348953	14909	14909	TRUE	TRUE	TRUE	12.61	AGTCATCCACTTACCCA	FALSE	TRUE	1	0
chr16	75298735	75298736	A	G	Ovary	BCAR1	13210	13210	13210	FALSE	FALSE	TRUE	10.97	GAGGGAAAAGCCCCTAA	FALSE	TRUE	1	0
chr16	75299881	75299882	G	C	Ovary	BCAR1	14356	14356	14356	FALSE	FALSE	TRUE	14.47	GACTGTCCGGCCGCTCC	FALSE	TRUE	1	1
chr16	75339855	75339856	T	G	Ovary	BCAR1	54330	54330	54330	FALSE	FALSE	TRUE	12.21	TGCCCAAATTCAAGTCT	TRUE	TRUE	0	0
chr17	8076825	8076826	C	T	Lung	ALOXE3	54966	2888	2888	TRUE	TRUE	TRUE	16.3	ACGTTAATCACGTTTCA	TRUE	TRUE	0	1
chr17	8125625	8125626	G	A	Lung	ALOXE3	103766	1735	11682	TRUE	TRUE	TRUE	16.17	CTAACGAGGAGGGACCT	FALSE	TRUE	0	0
chr17	8059755	8059756	C	A	Lung	ALOXE3	37896	4003	4003	TRUE	TRUE	TRUE	17.25	CCATGCCCCGTGCCGCG	TRUE	TRUE	0	0
chr17	7745093	7745094	C	A	Lung	ALOXE3	276766	1860	1860	TRUE	TRUE	TRUE	16.3	TCACTCCTCGGTGGGGG	TRUE	TRUE	1	0
chr17	8057786	8057787	T	A	Lung	ALOXE3	35927	2034	2034	TRUE	TRUE	TRUE	18.65	GAACATCATGTTCTCTT	TRUE	TRUE	1	0
chr17	8060033	8060034	T	C	Lung	ALOXE3	38174	4281	4281	TRUE	TRUE	TRUE	19.13	TGGAGCTGTAGGGTACA	TRUE	TRUE	0	0
chr17	8059752	8059753	C	A	Lung	ALOXE3	37893	4000	4000	TRUE	TRUE	TRUE	19.03	GACCCATGCCCCGTGCC	TRUE	TRUE	0	1
chr17	7745646	7745647	G	T	Lung	ALOXE3	276213	2413	2413	TRUE	TRUE	TRUE	13.18	CCTCGGCGGGAGCGGAA	FALSE	TRUE	0	0
chr17	8076844	8076845	A	C	Lung	ALOXE3	54985	2869	2869	TRUE	TRUE	TRUE	11.73	CATCTCCAATCATCATG	FALSE	TRUE	0	0
chr17	8076825	8076826	C	T	Lung	HES7	49416	2888	2888	TRUE	TRUE	TRUE	16.3	ACGTTAATCACGTTTCA	TRUE	TRUE	0	1
chr17	8125625	8125626	G	A	Lung	HES7	98216	1735	11682	TRUE	TRUE	TRUE	16.17	CTAACGAGGAGGGACCT	FALSE	TRUE	0	0
chr17	8059755	8059756	C	A	Lung	HES7	32346	4003	4003	TRUE	TRUE	TRUE	17.25	CCATGCCCCGTGCCGCG	TRUE	TRUE	0	0
chr17	7745093	7745094	C	A	Lung	HES7	282316	1860	1860	TRUE	TRUE	TRUE	16.3	TCACTCCTCGGTGGGGG	TRUE	TRUE	1	0
chr17	8057786	8057787	T	A	Lung	HES7	30377	2034	2034	TRUE	TRUE	TRUE	18.65	GAACATCATGTTCTCTT	TRUE	TRUE	1	0
chr17	8060033	8060034	T	C	Lung	HES7	32624	4281	4281	TRUE	TRUE	TRUE	19.13	TGGAGCTGTAGGGTACA	TRUE	TRUE	0	0
chr17	8059752	8059753	C	A	Lung	HES7	32343	4000	4000	TRUE	TRUE	TRUE	19.03	GACCCATGCCCCGTGCC	TRUE	TRUE	0	1
chr17	7745646	7745647	G	T	Lung	HES7	281763	2413	2413	TRUE	TRUE	TRUE	13.18	CCTCGGCGGGAGCGGAA	FALSE	TRUE	0	0
chr17	8076844	8076845	A	C	Lung	HES7	49435	2869	2869	TRUE	TRUE	TRUE	11.73	CATCTCCAATCATCATG	FALSE	TRUE	0	0
chr17	26973708	26973709	A	G	Ovary	PROCA1	65216	1532	1532	TRUE	TRUE	TRUE	13.31	TCCCAGCCATCTCATAG	FALSE	TRUE	0	0
chr17	27044824	27044825	G	C	Ovary	PROCA1	5900	461	461	TRUE	TRUE	TRUE	14.85	GAGGGGGCGAGGGGCCC	FALSE	TRUE	1	0
chr17	27044633	27044634	A	G	Ovary	PROCA1	5709	652	652	TRUE	TRUE	TRUE	13.87	GGCCGGATAGTTCCTAC	FALSE	TRUE	0	0
chr17	48981964	48981965	G	C	Breast	TOB1	38250	37926	38250	TRUE	FALSE	TRUE	10.72	GGAAAAACGGCTCGCTG	FALSE	TRUE	0	0
chr17	48943640	48943641	C	G	Breast	TOB1	74	74	74	FALSE	FALSE	TRUE	19.13	TCACTTCTCCACACAGC	TRUE	TRUE	0	0
chr17	48971000	48971001	C	G	Breast	TOB1	27286	26962	27286	TRUE	FALSE	TRUE	11.68	AGCTGTCTCGGAACTTA	TRUE	TRUE	0	0
chr17	48981989	48981990	C	G	Breast	TOB1	38275	37951	38275	TRUE	FALSE	TRUE	15.1	GAAAAGGCCGTTCTCTG	TRUE	TRUE	0	0
chr17	48943984	48943985	G	A	Breast	TOB1	270	54	270	TRUE	FALSE	TRUE	14.45	GGGCCAATGAACCGACG	FALSE	TRUE	1	0
chr17	57697161	57697162	C	A	Lung	CLTC	113	113	113	FALSE	FALSE	TRUE	12.18	TCCTGCGCCCGCCGCGC	TRUE	TRUE	1	0
chr17	57696595	57696596	T	C	Lung	CLTC	453	453	453	FALSE	FALSE	TRUE	11.8	AGGGAAGATTTTAAACC	TRUE	TRUE	0	0
chr17	57696988	57696989	C	T	Lung	CLTC	60	60	60	FALSE	FALSE	TRUE	14.37	AGTGACGTCGGTCGCCC	TRUE	TRUE	1	0
chr17	57923237	57923238	A	C	Breast	PPM1D	754305	47068	47068	TRUE	TRUE	TRUE	16.8	GTTTGCTCATTCTCTTT	FALSE	TRUE	1	0
chr17	57923482	57923483	G	C	Breast	PPM1D	754060	46823	46823	TRUE	TRUE	TRUE	13.84	GCAGCTTAGAGAGTTTG	FALSE	TRUE	0	0
chr17	57923417	57923418	G	C	Breast	PPM1D	754125	46888	46888	TRUE	TRUE	TRUE	15.82	GTGGCCCAGAGAGAAGT	FALSE	TRUE	0	0
chr17	58677464	58677465	C	T	Breast	PPM1D	78	78	78	FALSE	FALSE	TRUE	14.89	ACTCGACTCCGGATTGG	TRUE	TRUE	0	0
chr17	57923090	57923091	T	G	Breast	PPM1D	754452	47215	47215	TRUE	TRUE	TRUE	16.71	CGAGGCCTTGAATTGCA	TRUE	TRUE	0	1
chr17	79319824	79319825	C	A	Pancreas	OXLD1	313842	15351	15351	TRUE	TRUE	TRUE	13.86	GCGGGATCCCAGCGCCC	TRUE	TRUE	0	0
chr17	79319823	79319824	C	G	Pancreas	OXLD1	313843	15350	15350	TRUE	TRUE	TRUE	12.88	GGCGGGATCCCAGCGCC	TRUE	TRUE	0	0
chr17	79319539	79319540	C	T	Pancreas	OXLD1	314127	15066	15066	TRUE	TRUE	TRUE	14.61	CGCCGAGCCAGCTCACA	TRUE	TRUE	0	0
chr17	79319159	79319160	T	C	Pancreas	OXLD1	314507	14686	14686	TRUE	TRUE	TRUE	10.06	TGGGCGAATTCAATCGG	TRUE	TRUE	0	0
chr17	79320056	79320057	A	C	Pancreas	OXLD1	313610	15583	15583	TRUE	TRUE	TRUE	10.21	CCGCCCCCAACCCCGCC	FALSE	TRUE	0	0
chr18	20263587	20263588	T	C	Colorectal	SNRPD1	1071359	103212	250250	TRUE	TRUE	TRUE	14.99	GAGAGGTCTGCTGGCAG	TRUE	TRUE	0	0
chr18	19180685	19180686	C	G	Colorectal	SNRPD1	11543	7	7	TRUE	TRUE	TRUE	18.39	GCCTCCCCCGCGGCGCA	TRUE	TRUE	1	0
chr18	22869031	22869032	G	T	Colorectal	ZNF521	63182	63182	63182	FALSE	FALSE	TRUE	21.1	AACATATGGCTTCCATT	FALSE	TRUE	0	0
chr18	22390525	22390526	T	A	Colorectal	ZNF521	541688	84782	349934	TRUE	TRUE	TRUE	19.19	ATACTGAATTTTTATGG	TRUE	TRUE	0	0
chr18	22869255	22869256	T	C	Colorectal	ZNF521	62958	62958	62958	FALSE	FALSE	TRUE	18.86	AAAAGTATTGTGAATAA	TRUE	TRUE	1	0
chr19	14228461	14228462	C	G	Breast	PRKACA	97	97	97	FALSE	FALSE	TRUE	16.67	GCGGCCCTCGGGCTGGC	TRUE	TRUE	0	0
chr19	13957964	13957965	T	A	Breast	PRKACA	270594	10862	30097	TRUE	TRUE	TRUE	15.24	TCAAGGCCTGGCCTGCC	TRUE	TRUE	1	0
chr19	14192447	14192448	C	G	Breast	PRKACA	36111	4159	4159	TRUE	TRUE	TRUE	16.77	CTTTCTTTCTTTTATTT	TRUE	TRUE	1	1
chr19	13957887	13957888	A	T	Breast	PRKACA	270671	10785	30174	TRUE	TRUE	TRUE	18.13	CAGACAGGAATAGACCC	FALSE	TRUE	0	0
chr19	45981929	45981930	T	A	Liver	FOSB	10678	10678	10678	FALSE	FALSE	TRUE	20.7	CAGACCACTGAGGATCA	TRUE	TRUE	0	1
chr19	45981944	45981945	C	A	Liver	FOSB	10693	10693	10693	FALSE	FALSE	TRUE	16.23	CATCCGGGCAGGACAAC	TRUE	TRUE	0	0
chr19	45982304	45982305	A	G	Liver	FOSB	11053	11053	11053	FALSE	FALSE	TRUE	13.71	AATTCCGAATTCTCTTT	FALSE	TRUE	0	0
chr19	45982125	45982126	A	G	Liver	FOSB	10874	10874	10874	FALSE	FALSE	TRUE	11.31	TATGAATCATCCTCGCT	FALSE	TRUE	1	0
chr19	45981871	45981872	G	T	Liver	FOSB	10620	10620	10620	FALSE	FALSE	TRUE	20.9	GAAAGGTGGAATTGAAC	FALSE	TRUE	0	1
chr19	45981836	45981837	A	G	Liver	FOSB	10585	10585	10585	FALSE	FALSE	TRUE	10.04	TAAGTAAGATTTAAGGC	FALSE	TRUE	0	0
chr2	113385167	113385168	C	A	Breast	SLC20A1	18265	16589	18265	TRUE	FALSE	TRUE	18.37	TCCTTTTCCTCAGAGTG	TRUE	TRUE	0	0
chr2	113382614	113382615	T	C	Breast	SLC20A1	20818	19142	20818	TRUE	FALSE	TRUE	10.28	TCTTTGAATTTTTCCTT	TRUE	TRUE	0	1
chr2	113484476	113484477	T	C	Breast	SLC20A1	81044	37777	37777	TRUE	TRUE	TRUE	14.53	CAGCGCCCTCTGCTGGC	TRUE	TRUE	0	1
chr2	113403468	113403469	C	G	Breast	SLC20A1	36	36	36	FALSE	FALSE	TRUE	19.21	GGGTCACGCGGGTCGCT	TRUE	TRUE	0	0
chr20	18547893	18547894	C	G	Colorectal	LINC00493	178	169	20642	TRUE	TRUE	TRUE	11.4	GTCCTCGTCACGTGGTA	TRUE	TRUE	1	0
chr20	18548031	18548032	G	T	Colorectal	LINC00493	40	31	20504	TRUE	TRUE	TRUE	14.77	CCTTAATGGTTCCGGCG	FALSE	TRUE	1	0
chr20	18547571	18547572	G	T	Colorectal	LINC00493	500	491	20964	TRUE	TRUE	TRUE	15.02	GTTTGTATGAAGGATAA	FALSE	TRUE	0	0
chr20	18548157	18548158	G	T	Colorectal	LINC00493	86	86	20378	FALSE	TRUE	TRUE	11.36	TACCGGCGGATGTCGGT	FALSE	TRUE	0	0
chr20	18547997	18547998	G	T	Colorectal	LINC00493	74	65	20538	TRUE	TRUE	TRUE	15.67	CAGAGCCGGAAGCGGAC	FALSE	TRUE	1	0
chr20	45318274	45318275	C	A	Breast	TP53RK	1	1	1	FALSE	FALSE	TRUE	11.16	TTGTGGCCCCGCCTTCC	TRUE	TRUE	1	0
chr20	45317453	45317454	G	T	Breast	TP53RK	822	822	822	FALSE	FALSE	TRUE	10.06	CGAAAATTGAAACGAGT	FALSE	TRUE	1	0
chr20	46556026	46556027	T	C	Breast	TP53RK	1237751	55942	140667	TRUE	TRUE	TRUE	10.07	AAAAAGCATGATATTTT	TRUE	TRUE	0	0
chr3	98312573	98312574	G	A	Lung	CPOX	119	119	119	FALSE	FALSE	TRUE	10.53	CGGGGCGGGAGATAAGA	FALSE	TRUE	1	1
chr3	99378362	99378363	C	T	Lung	CPOX	1065908	20924	20924	TRUE	TRUE	TRUE	10.34	AATAATGTCCCGTTTAG	TRUE	TRUE	0	0
chr3	105587137	105587138	T	G	Colorectal	CBLB	749	749	749	FALSE	FALSE	TRUE	14.72	GAGTTCACTTCTCTGGC	TRUE	TRUE	0	0
chr3	105085965	105085966	C	T	Colorectal	CBLB	501921	410	410	TRUE	TRUE	TRUE	11.62	GAATTACTCAAGTGTCT	TRUE	TRUE	0	0
chr3	149294187	149294188	C	T	Lung	WWTR1	81700	81700	81700	FALSE	FALSE	TRUE	12.74	TGCTCCCTCTCTCAATG	TRUE	TRUE	0	0
chr3	149421606	149421607	C	G	Lung	WWTR1	45719	45611	45719	TRUE	FALSE	TRUE	10.52	CATCAGCTCCCCTTCAC	TRUE	TRUE	0	0
chr3	149375594	149375595	G	T	Lung	WWTR1	293	293	293	FALSE	FALSE	TRUE	18.3	CGGCCGCCGTCCCGCCC	FALSE	TRUE	0	0
chr3	149375564	149375565	G	A	Lung	WWTR1	323	323	323	FALSE	FALSE	TRUE	20.3	CGGGCAGCGAAGCTGAG	FALSE	TRUE	0	0
chr3	149375451	149375452	C	T	Lung	WWTR1	436	436	436	FALSE	FALSE	TRUE	10.23	AAGAAGTTCAGCCCGAG	TRUE	TRUE	0	0
chr3	169491155	169491156	G	T	Liver	MYNN	304	304	304	FALSE	FALSE	TRUE	14.5	CCACCGTGGAAGGAAGG	FALSE	TRUE	1	0
chr3	169491218	169491219	A	G	Liver	MYNN	367	367	367	FALSE	FALSE	TRUE	17.71	CAGAGTGAAGAAACTGT	FALSE	TRUE	0	0
chr3	169490084	169490085	G	A	Liver	MYNN	767	767	767	FALSE	FALSE	TRUE	17.6	ACCGGGCGGAAACACAC	FALSE	TRUE	0	0
chr3	169490046	169490047	G	A	Liver	MYNN	805	805	805	FALSE	FALSE	TRUE	17.9	TCACGTTCGCCTAACAC	FALSE	TRUE	0	0
chr3	169489613	169489614	T	G	Liver	MYNN	1238	1238	1238	FALSE	FALSE	TRUE	10.69	AAAGTAATTTTACACGT	TRUE	TRUE	0	0
chr3	169489602	169489603	T	G	Liver	MYNN	1249	1249	1249	FALSE	FALSE	TRUE	10.34	GAGGAAATTCAAAAGTA	TRUE	TRUE	1	0
chr5	70882521	70882522	C	A	Ovary	MCCC2	592	592	592	FALSE	FALSE	TRUE	10.23	ATTGGTTGCAAGAAGCA	TRUE	TRUE	0	0
chr5	71748236	71748237	C	A	Ovary	MCCC2	865123	55012	55012	TRUE	TRUE	TRUE	14.42	AGTTCATACGGCTATAT	TRUE	TRUE	0	0
chr5	108085042	108085043	A	G	Lung	LINC01023	21081	416	416	TRUE	TRUE	TRUE	14.7	CCGGCGCGAAAGGGCTG	FALSE	TRUE	1	1
chr5	108084986	108084987	G	T	Lung	LINC01023	21025	360	360	TRUE	TRUE	TRUE	17.4	CCCACGAGGGCCGCCCC	FALSE	TRUE	1	0
chr5	108084512	108084513	G	T	Lung	LINC01023	20551	114	114	TRUE	TRUE	TRUE	15.5	GGCCGGGCGGCTGCGCC	FALSE	TRUE	1	0
chr5	180615486	180615487	A	G	Breast	ZFP62	327201	3421	15853	TRUE	TRUE	TRUE	10.17	CTACGGAAACCCACACC	FALSE	TRUE	0	0
chr5	180633938	180633939	A	G	Breast	ZFP62	345653	2599	2599	TRUE	TRUE	TRUE	13.65	GCATCTCCAGTGTAGTT	FALSE	TRUE	0	0
chr5	180615870	180615871	G	A	Breast	ZFP62	327585	3037	15469	TRUE	TRUE	TRUE	18.33	CGGGATTTGAACCCGGG	FALSE	TRUE	0	0
chr5	180634763	180634764	G	T	Breast	ZFP62	346478	3424	3424	TRUE	TRUE	TRUE	16.2	CCCGGCTAGCTCAGTCG	FALSE	TRUE	0	1
chr5	180633891	180633892	G	A	Breast	ZFP62	345606	2552	2552	TRUE	TRUE	TRUE	16.05	GGTAGAGCGCATGCTTT	FALSE	TRUE	0	0
chr5	180649410	180649411	C	T	Breast	TRIM41	851	851	851	FALSE	FALSE	TRUE	18.1	CCCGGTTTCGAACCGGG	TRUE	TRUE	0	0
chr5	180649002	180649003	C	G	Breast	TRIM41	1259	1259	1259	FALSE	FALSE	TRUE	16.32	CGAACCCACGACCCTGA	TRUE	TRUE	0	0
chr5	180615486	180615487	A	G	Breast	TRIM41	34775	3421	15853	TRUE	TRUE	TRUE	10.17	CTACGGAAACCCACACC	FALSE	TRUE	0	0
chr5	180633938	180633939	A	G	Breast	TRIM41	16323	2599	2599	TRUE	TRUE	TRUE	13.65	GCATCTCCAGTGTAGTT	FALSE	TRUE	0	0
chr5	180615870	180615871	G	A	Breast	TRIM41	34391	3037	15469	TRUE	TRUE	TRUE	18.33	CGGGATTTGAACCCGGG	FALSE	TRUE	0	0
chr5	180634763	180634764	G	T	Breast	TRIM41	15498	3424	3424	TRUE	TRUE	TRUE	16.2	CCCGGCTAGCTCAGTCG	FALSE	TRUE	0	1
chr5	180633891	180633892	G	A	Breast	TRIM41	16370	2552	2552	TRUE	TRUE	TRUE	16.05	GGTAGAGCGCATGCTTT	FALSE	TRUE	0	0
chr6	28863815	28863816	T	C	Ovary	HCG15	88709	490	27952	TRUE	TRUE	TRUE	10.43	AGCCAGAATGGTCTCGA	TRUE	TRUE	0	0
chr6	28909394	28909395	G	A	Ovary	HCG15	43130	2165	17627	TRUE	TRUE	TRUE	18.38	CGAGATTTGAACTCGGA	FALSE	TRUE	0	0
chr6	28950035	28950036	C	A	Ovary	HCG15	2489	2489	21806	FALSE	TRUE	TRUE	16.96	TTCGATTCCCGGTCAGG	TRUE	TRUE	0	0
chr6	30711382	30711383	G	A	Colorectal	IER3	944	755	755	TRUE	TRUE	TRUE	18.29	TTGCATAAGTTAAAATA	FALSE	TRUE	0	1
chr6	30710904	30710905	T	C	Colorectal	IER3	1422	277	277	TRUE	TRUE	TRUE	10.98	ACGGCGCCTCCCGCCGG	TRUE	TRUE	1	1
chr6	35699785	35699786	G	C	Brain	RPL10A	263609	4938	5022	TRUE	TRUE	TRUE	13.84	GCGGGGACGGGAGCGAA	FALSE	TRUE	0	0
chr6	35311806	35311807	G	A	Brain	RPL10A	124370	1473	1473	TRUE	TRUE	TRUE	16.58	GCCTGATAGCCCTGGGG	FALSE	TRUE	1	0
chr7	47826618	47826619	C	G	Breast	HUS1	192603	8269	8269	TRUE	TRUE	TRUE	12.24	CATCCAATCCTTCTAGT	TRUE	TRUE	0	0
chr7	47826824	47826825	C	G	Breast	HUS1	192397	8063	8063	TRUE	TRUE	TRUE	10.32	GCTAAACTCATGTTGCA	TRUE	TRUE	0	0
chr7	48126778	48126779	A	T	Breast	HUS1	107557	2029	2029	TRUE	TRUE	TRUE	11.09	AAGAAATAACCATAAAA	FALSE	TRUE	0	0
chr7	148638578	148638579	C	T	Liver	EZH2	57138	46039	57138	TRUE	FALSE	TRUE	12.88	GGATAACACAGTTGGTC	TRUE	TRUE	0	0
chr7	148638603	148638604	T	C	Liver	EZH2	57163	46014	57163	TRUE	FALSE	TRUE	16.91	GTGGGTTATTGTTAAGT	TRUE	TRUE	0	0
chr7	148638555	148638556	A	G	Liver	EZH2	57115	46062	57115	TRUE	FALSE	TRUE	12.85	CTATAAATAACAAGAGA	FALSE	TRUE	1	0
chr7	148638596	148638597	T	C	Liver	EZH2	57156	46021	57156	TRUE	FALSE	TRUE	19.09	GAGTGTTGTGGGTTATT	TRUE	TRUE	0	0
chr7	148638328	148638329	T	A	Liver	EZH2	56888	46289	56888	TRUE	FALSE	TRUE	17.25	GCCGGGTTTACTTTCAT	TRUE	TRUE	0	0
chr7	148638580	148638581	G	C	Liver	EZH2	57140	46037	57140	TRUE	FALSE	TRUE	16.75	ATAACACAGTTGGTCCG	FALSE	TRUE	0	0
chr7	148638550	148638551	T	G	Liver	EZH2	57110	46067	57110	TRUE	FALSE	TRUE	15.37	AGGCACTATAAATAACA	TRUE	TRUE	1	0
chr8	41649752	41649753	G	A	Colorectal	IKBKB	479066	5387	5387	TRUE	TRUE	TRUE	12.44	TCTAATTGGTTGTCACT	FALSE	TRUE	1	0
chr8	41649722	41649723	C	T	Colorectal	IKBKB	479096	5417	5417	TRUE	TRUE	TRUE	11.5	AGGGAAAACAATGCCAC	TRUE	TRUE	1	0
chr8	57123122	57123123	C	T	Liver	CHCHD7	1073	736	736	TRUE	TRUE	TRUE	18.87	AAGTCACTCAAAGTGCC	TRUE	TRUE	0	0
chr8	57123310	57123311	A	G	Liver	CHCHD7	885	548	548	TRUE	TRUE	TRUE	19.04	CTGTCACAATATTCACA	FALSE	TRUE	1	0
chr8	57123178	57123179	G	A	Liver	CHCHD7	1017	680	680	TRUE	TRUE	TRUE	18.02	TGGGAAGCGACCTTCCC	FALSE	TRUE	0	0
chr8	57123757	57123758	A	G	Liver	CHCHD7	438	101	101	TRUE	TRUE	TRUE	19.66	TTTTTCTCATATTTCGG	FALSE	TRUE	0	0
chr8	77711322	77711323	A	T	Breast	ZFHX4	117809	115813	117809	TRUE	FALSE	TRUE	20.3	AAAAGATAATAACTTAC	FALSE	TRUE	1	0
chr8	77711248	77711249	C	T	Breast	ZFHX4	117735	115739	117735	TRUE	FALSE	TRUE	19.82	CTTTCTTTCATATTTAC	TRUE	TRUE	0	0
chr8	77711402	77711403	C	T	Breast	ZFHX4	117889	115893	117889	TRUE	FALSE	TRUE	19.58	TCATCACGCTGTCCAGT	TRUE	TRUE	0	0
chr8	77710828	77710829	A	G	Breast	ZFHX4	117315	115319	117315	TRUE	FALSE	TRUE	21.3	GGTTTATGAAATTCATT	FALSE	TRUE	0	0
chr8	145654010	145654011	C	T	Breast	VPS28	65	65	65	FALSE	FALSE	TRUE	10.47	TCGGCGCTCAGCCCTCA	TRUE	TRUE	0	0
chr8	145516201	145516202	G	C	Breast	VPS28	137744	952	952	TRUE	TRUE	TRUE	14.71	CCGACCCTGCAAGACCG	FALSE	TRUE	0	0
chr9	35096612	35096613	A	T	Liver	STOML2	6579	67	67	TRUE	TRUE	TRUE	13.05	CAGCACAGAGATGCGTG	FALSE	TRUE	0	0
chr9	35111702	35111703	C	A	Liver	STOML2	8511	4205	4205	TRUE	TRUE	TRUE	16.1	ATAGGAAGCCAGCCTCC	TRUE	TRUE	0	0
chr9	35111674	35111675	G	A	Liver	STOML2	8483	4233	4233	TRUE	TRUE	TRUE	11.14	CCTGGAAAGCGACCATG	FALSE	TRUE	0	1
chr9	35096181	35096182	T	A	Liver	STOML2	7010	364	364	TRUE	TRUE	TRUE	12.69	CTCGCCAATCTCAATAC	TRUE	TRUE	0	0
chr9	125027081	125027082	C	G	Breast	MRRF	201	61	61	TRUE	TRUE	TRUE	10.48	GTCCGCCTCAATGCCGC	TRUE	TRUE	0	0
chr9	125010808	125010809	C	T	Breast	MRRF	16072	16072	16072	FALSE	FALSE	TRUE	13.08	CAAAGAGACCGTTAGCA	TRUE	TRUE	0	0
chr9	125026995	125026996	C	G	Breast	MRRF	115	115	115	FALSE	FALSE	TRUE	15.49	ACTCACCTCGTGGCCTC	TRUE	TRUE	0	1
chr9	124049461	124049462	T	A	Breast	MRRF	977419	1654	19083	TRUE	TRUE	TRUE	17.99	CTAAGAAGTTTCCTCTG	TRUE	TRUE	1	0
chrX	70338403	70338404	G	A	Brain	MED12	1	1	1	FALSE	FALSE	TRUE	17.6	TGCAGTCGGTATTGTCC	FALSE	TRUE	0	0
chrX	70401837	70401838	G	T	Brain	MED12	63433	37158	37158	TRUE	TRUE	TRUE	16.41	CCCCTAAAGTGGCCATG	FALSE	TRUE	0	0
chrX	70365659	70365660	G	A	Brain	MED12	27255	980	980	TRUE	TRUE	TRUE	15.74	GTTAATGTGGGGGGGTT	FALSE	TRUE	0	0
