# Supplementary material for: Dr.Nod: computational framework for discovery of regulatory non-coding drivers in tissue-matched distal regulatory elements
Source: Nucleic Acids Res. 2023 Jan 10;51(4):e23. doi: 10.1093/nar/gkac1251 (PMC9976879; doi:10.1093/nar/gkac1251)
Supplement: gkac1251_Supplemental_Files [file gkac1251_supplemental_files.zip › SupplementaryTable5.xlsx]

## Sheet: Datasets
Dataset	File link	Webpage	Dataset info	What we used
ABC enhancers	ftp://ftp.broadinstitute.org/outgoing/lincRNA/ABC/AllPredictions.AvgHiC.ABC0.015.minus150.ForABCPaperV3.txt.gz	https://www.engreitzlab.org/resources/	ABC predictions in 131 cell types and tissues (all element-gene connections with ABC scores >= 0.015) fromNasser et al. Nature (2021).	We used the enhancer-gene maps, the base activity, and TSS. Only the genes present in this dataset have been included in the analysis.
GENCODE genes	https://ftp.ebi.ac.uk/pub/databases/gencode/Gencode_human/release_19/gencode.v19.annotation.gtf.gz	https://www.gencodegenes.org/human/release_19.html	GENCODE hg19 annotations of all genes.	We used the CDS annotations for definition of coding sequences (these have been ignored in the analysis), the Ensembl gene IDs (used in PCAWG expression data), and other features (such as when plotting UTRs and CDSs in the genomic visualisations).
Cancer Gene Census	https://cancer.sanger.ac.uk/cosmic/census/all?home=y&name=all&tier=&sEcho=1&iColumns=20&sColumns=&iDisplayStart=0&iDisplayLength=25&mDataProp_0=0&sSearch_0=&bRegex_0=false&bSearchable_0=true&bSortable_0=true&mDataProp_1=1&sSearch_1=&bRegex_1=false&bSearchable_1=true&bSortable_1=true&mDataProp_2=2&sSearch_2=&bRegex_2=false&bSearchable_2=true&bSortable_2=true&mDataProp_3=3&sSearch_3=&bRegex_3=false…	https://cancer.sanger.ac.uk/census	CGC_Census_allTue Aug 10 20_28_04 2021.txt downloaded as Export TSV.	CGC cancer driver genes, as well as annotations of oncogenes and TSGs (Role in Cancer) are used.
PCAWG mutations	final_consensus_passonly.snv_mnv_indel.tcga.controlled.maf.gz and final_consensus_passonly.snv_mnv_indel.icgc.public.maf.gz	https://dcc.icgc.org/releases/PCAWG/consensus_snv_indel	The ICGC and TCGA PASS-only variant calls.	We analysed the PCAWG SNVs inside (and in +- 50kbp flanking) regions of ABC enhancers.
PCAWG expression	https://dcc.icgc.org/api/v1/download?fn=/PCAWG/transcriptome/gene_expression/tophat_star_fpkm_uq.v2_aliquot_gl.tsv.gz	https://dcc.icgc.org/releases/PCAWG/transcriptome/gene_expression	FPKM and upper-quantile normalized read counts (average of TopHat2 and STAR-based alignments), calculated using htseq-count against the PCAWG reference GTF, Gencode v19.	The expression values of PCAWG samples were used to compute p-value p_E for score_E.
PCAWG copy number variation	https://dcc.icgc.org/api/v1/download?fn=/PCAWG/consensus_cnv/consensus.20170119.somatic.cna.annotated.tar.gz	https://dcc.icgc.org/releases/PCAWG/consensus_cnv/	PCAWG consensus callsets for Copy Number Variants.	We used the copy number variation in computation of pE of scoreE.
PCAWG coding drivers	https://dcc.icgc.org/api/v1/download?fn=/PCAWG/driver_mutations/TableS1_compendium_mutational_drivers.xlsx and https://dcc.icgc.org/api/v1/download?fn=/PCAWG/driver_mutations/TableS3_panorama_driver_mutations_ICGC_samples.public.tsv.gz	https://dcc.icgc.org/releases/PCAWG/driver_mutations	Drivers previously identified in PCAWG.	We used these in the definition of the coding cancer driver genes (genes from TableS1 where the Element_type is 'cds' and genes from TableS3 where the category contains 'coding').
CADD scores	https://krishna.gs.washington.edu/download/CADD/v1.6/GRCh37/whole_genome_SNVs.tsv.gz	https://cadd.gs.washington.edu/download	Combined Annotation Dependent Depletion (CADD) score annotations of all the posible SNVs (theoretical mutations) in hg19.	We (a) annotated all the PCAWG SNVs with the CADD scores, and (b) computed the fraction of possible/theoretical SNVs in the regulatory regions with CADD PHRED above threshold.
Replication timing	http://www.broadinstitute.org/cancer/cga/AsymTools	https://www.cell.com/fulltext/S0092-8674%2815%2901714-6#secsectitle0070	AsymTools-1.0.3/reference/per_base_territories_20kb.mat	We annotetd the regulatory regions with the 20kbp-average replication timing values, as one of the predictor features of the background mutagenesis model.
The Human Protein Atlas	https://www.proteinatlas.org/download/pathology.tsv.zip	https://www.proteinatlas.org/about/download	Pathology data table with tissue-level log-rank p-values for Kaplan-Meier analysis of correlation between mRNA expression level and patient survival.	We used the tissue and gene-level prognostic estimates in Fig. 4 and Supplementary Table 3. When one gene had multiple entries in the same tissue, we used the minimal p-value.
COSMIC mutational signatures	https://cancer.sanger.ac.uk/signatures/documents/452/COSMIC_v3.2_SBS_GRCh37.txt	https://cancer.sanger.ac.uk/signatures/downloads/	Single base substitution (SBS) COSMIC mutational signatures for hg19.	We compared the COSMIC mutational signatures to the 96-channel profiles of the candidate driver SNV mutations in individual tissues using cosine similarity.
DepMap dependency scores	https://ndownloader.figshare.com/files/34989886	https://depmap.org/portal/download/all/	Achilles_gene_dependency.csv	We used the dependency scores in the "Cancer essential genes" analysis.
DepMap expression	https://ndownloader.figshare.com/files/34989919	https://depmap.org/portal/download/all/	CCLE_expression.csv	Dependency values of gene-cell-line pairs with expression value up to 1 transcript per million (TPM) were replaces with NaN.
FunSeq2	http://org.gersteinlab.funseq.s3-website-us-east-1.amazonaws.com/funseq2.1.2/hg19_NCscore_funseq216.tsv.bgz	http://funseq2.gersteinlab.org/downloads	All possible SNVs (theoretical mutations) in hg19 annotated with the predictions of creating or disrupting a transcription factor binding site.	We (a) annotated all the PCAWG SNVs with the predicted TFBS alterations, (b) compared the predicted TFBS alterations in the predicted regulatory driver mutations and other ABC enhancer regions, and (c) visualised example motifs predicted to be broken or gained in by the regulatory driver mutations.
ENCODE motifs	http://compbio.mit.edu/encode-motifs/motifs.txt	http://compbio.mit.edu/encode-motifs/	ENCODE motifs (frequency of bases at individual positions in the motif) that the FunSeq2 refers to.	We used these when plotting the altered motifs predicted by FunSeq2.
QuickGO		https://www.ebi.ac.uk/QuickGO/annotations	Taxon Homo sapiens, GO terms 0045893 (positive regulation of transcription, DNA-templated) and 0045892 (negative regulation of transcription, DNA-templated).	The GO annotations were used in the "Candidate AID-generated regulatory cancer driver mutations in DLBCL" analysis.
